# Supplementary material for: Predicted Potential for Aquatic Exposure Effects of Per- and Polyfluorinated Alkyl Substances (PFAS) in Pennsylvania’s Statewide Network of Streams
Source: Toxics. 2024 Dec 19;12(12):921. doi: 10.3390/toxics12120921 (PMC11728657; doi:10.3390/toxics12120921)
Supplement: Supplementary file 1 [file toxics-12-00921-s001.zip]

Archive with 1 entries (1 files):
- toxics-3286254-supplementary.xlsx
