# Supplementary material for: Predicted Potential for Aquatic Exposure Effects of Per- and Polyfluorinated Alkyl Substances (PFAS) in Pennsylvania’s Statewide Network of Streams
Source: Toxics. 2024 Dec 19;12(12):921. doi: 10.3390/toxics12120921 (PMC11728657; doi:10.3390/toxics12120921)
Supplement: Supplementary file 1 [file toxics-12-00921-s001.zip › toxics-3286254-supplementary.xlsx]

## Sheet: COVER PAGE
Predicted potential for aquatic exposure effects of per- and polyfluorinated alkyl substances (PFAS) in Pennsylvania's statewide network of streams
Sara E. Breitmeyer,a Amy M. Williams,b Matthew D. Conlon,a Timothy A. Wertz,b Brian C.Heflin, c Dustin R. Shull,b Joseph W. Duris a
aU.S. Geological Survey, Pennsylvania Water Science Center, USA; bPennsylvania Department of Environmental Protection, Bureau of Clean Water, USA; cIndependent Researcher, No aﬀiliation
*Corresponding author: sbreitmeyer@usgs.gov
Contents: Cover Page, 3 Figures, and 10 Tables
Acknowledgements: Support for this study was provided by the Pennsylvania Department of Environmental Protection (PADEP) Bureau of Clean Water, U.S. Geological Survey (USGS) Cooperative Matching Funds, and the USGS Water Mission Area. Authors Breitmeyer, Eicholtz, Conlon, and Duris were supported by all funding sources. Authors Shull, Wertz, and Williams were supported exclusively by the PADEP. A…

## Sheet: Figure_S1
#Figure S1: maximum Exposure Activity Ratio (EAR) from surface water concentrations of PFAS at 280 Pennsylvania and New Jersey streams, 2016 through 2023 using effect concentration estimates from ToxCast activity concentrations [The x-axis represents individual sites that are separated into panels of machine learning classifications of PFAS bioeffect potentials of A. None to less, B. Existent, an…

## Sheet: Figure_S2
#Figure S2: maximum EAR by ToxCast endpoint for PFAS with exact Chemical Abstract Service (CAS) number matches and reliable concentration-response relationship and Activity Concentration at Cutoff (ACC) data in ToxCast, in Pennsylvania and New Jersey streams, 2016 through 2023, using effect concentrations derived from ToxCast activity concentrations [The dashed line represents a threshold of 0.00…

## Sheet: Figure_S3
#Figure S3: confusion matrices for the five machine learning models utilized to predict PFAS bioeffect potential in Pennsylvania stream reaches

## Sheet: Table_S1_PFAS_Concentrations
NHD comid	Sample Date (YYYYMMDD)	Chemical	CAS	Concentration (microgram per liter)
2586771	20220907	PFBA	375-22-4	0.0027
2586771	20220907	PFBS	375-73-5	0.0015
2586771	20220907	PFHpA	375-85-9	0.001
2586771	20220907	PFHxA	307-24-4	0.0021
2586771	20220907	PFHxS	355-46-4	0.0025
2586771	20220907	PFOA	335-67-1	0.0025
2586771	20220907	PFOS	1763-23-1	0.0076
2586771	20220907	PFPeA	2706-90-3	0.0023
2587861	20200812	PFBA	375-22-4	0.0027
2587861	20200812	PFBS	375-73-5	0.0018
2587861	20200812	PFHpA	375-85-9	0.001
2587861	20200812	PFHxA	307-24-4	0.0013
2587861	20200812	PFHxS	355-46-4	0.0011
2587861	20200812	PFOA	335-67-1	0.0023
2587861	20200812	PFOS	1763-23-1	0.0021
2587861	20200812	PFPeA	2706-90-3	0.0018
2588141	20220803	PFBS	375-73-5	0.0014
2588141	20220803	PFHpA	375-85-9	0.001
2588141	20220803	PFHxA	307-24-4	0.0013
2588141	20220803	PFHxS	355-46-4	0.0014
2588141	20220803	PFOA	335-67-1	0.0036
2588141	20220803	PFOS	1763-23-1	0.0048
2588141	20220803	PFPeA	2706-90-3	0.0024
2588261	20220818	PFBA	375-22-4	0.0034
2588261	20220818	PFBS	375-73-5	0.0028
2588261	20220818	PFHpA	375-85-9	0.0026
2588261	20220818	PFHxA	307-24-4	0.0033
2588261	20220818	PFHxS	355-46-4	0.0021
2588261	20220818	PFNA	375-95-1	0.001
2588261	20220818	PFOA	335-67-1	0.0096
2588261	20220818	PFOS	1763-23-1	0.015
2588261	20220818	PFPeA	2706-90-3	0.0034
2588375	20190918	PFHxA	307-24-4	0.0012
2588375	20190918	PFOS	1763-23-1	0.0009
2588431	2022	PFOS	1763-23-1	0.00148
2588461	2021	PFHxA	307-24-4	0.00224
2589823	20220303	PFBA	375-22-4	0.006
2589823	20220303	PFBS	375-73-5	0.0034
2589823	20220303	PFHpA	375-85-9	0.0035
2589823	20220303	PFHxA	307-24-4	0.0052
2589823	20220303	PFHxS	355-46-4	0.0025
2589823	20220303	PFNA	375-95-1	0.0015
2589823	20220303	PFOA	335-67-1	0.01
2589823	20220303	PFOS	1763-23-1	0.0068
2589823	20220303	PFPeA	2706-90-3	0.0052
2590201	2016	PFPeA	2706-90-3	0.0015
2590217	20200624	PFBA	375-22-4	0.0035
2590217	20200624	PFHxA	307-24-4	0.001
2590217	20200624	PFOA	335-67-1	0.0038
2590217	20200624	PFPeA	2706-90-3	0.0015
2591115	20200624	PFBA	375-22-4	0.0093
2591115	20200624	PFBS	375-73-5	0.0015
2591115	20200624	PFHpA	375-85-9	0.0022
2591115	20200624	PFHxA	307-24-4	0.0028
2591115	20200624	PFHxS	355-46-4	0.0018
2591115	20200624	PFNA	375-95-1	0.0013
2591115	20200624	PFOA	335-67-1	0.0089
2591115	20200624	PFOS	1763-23-1	0.0059
2591115	20200624	PFPeA	2706-90-3	0.004
2600273	20190905	PFBA	375-22-4	0.0085
2600273	20190905	PFBS	375-73-5	0.011
2600273	20190905	PFHpA	375-85-9	0.0026
2600273	20190905	PFHxA	307-24-4	0.012
2600273	20190905	PFHxS	355-46-4	0.0011
2600273	20190905	PFOA	335-67-1	0.0041
2600273	20190905	PFOS	1763-23-1	0.0011
2600273	20190905	PFPeA	2706-90-3	0.011
2602557	20230512	PFBS	375-73-5	0.0005
2602557	20230512	PFHxA	307-24-4	0.0014
2602557	20230512	PFHxS	355-46-4	0.0004
2602557	20230512	PFOA	335-67-1	0.0006
2602557	20230512	PFOS	1763-23-1	0.0005
2602557	20230512	PFPeA	2706-90-3	0.0013
2602769	20190919	PFBS	375-73-5	0.0009
2602769	20190919	PFHpA	375-85-9	0.0008
2602769	20190919	PFHxA	307-24-4	0.0016
2602769	20190919	PFOA	335-67-1	0.0024
2602769	20190919	PFOS	1763-23-1	0.0014
2602769	20190919	PFPeA	2706-90-3	0.0018
2603121	20190911	PFBA	375-22-4	0.0032
2603121	20190911	PFBS	375-73-5	0.0011
2603121	20190911	PFHxA	307-24-4	0.0016
2603121	20190911	PFOA	335-67-1	0.0013
2603121	20190911	PFPeA	2706-90-3	0.0018
2604187	20190919	PFHxA	307-24-4	0.0008
2604187	20190919	PFOA	335-67-1	0.0008
2604187	20190919	PFOS	1763-23-1	0.0017
2604975	20190911	PFBS	375-73-5	0.0012
2604975	20190911	PFHxA	307-24-4	0.0017
2604975	20190911	PFOA	335-67-1	0.0012
2604975	20190911	PFOS	1763-23-1	0.0011
2604975	20190911	PFPeA	2706-90-3	0.002
2616924	20190919	PFOA	335-67-1	0.0008
2619258	2022	PFOS	1763-23-1	0.00188
2741462	20190926	PFHxA	307-24-4	0.0008
2741462	20190926	PFOA	335-67-1	0.0011
2741462	20190926	PFOS	1763-23-1	0.0008
2742874	20190926	PFOS	1763-23-1	0.001
3768822	20190917	PFHpA	375-85-9	0.001
3768822	20190917	PFHxA	307-24-4	0.0021
3768822	20190917	PFOA	335-67-1	0.0031
3768822	20190917	PFOS	1763-23-1	0.0016
3768822	20190917	PFPeA	2706-90-3	0.0026
3785331	20230818	PFBA	375-22-4	0.013
3785331	20230818	PFBS	375-73-5	0.013
3785331	20230818	PFDA	335-76-2	0.0019
3785331	20230818	PFHpA	375-85-9	0.0037
3785331	20230818	PFHxA	307-24-4	0.014
3785331	20230818	PFHxS	355-46-4	0.003
3785331	20230818	PFNA	375-95-1	0.0019
3785331	20230818	PFOA	335-67-1	0.012
3785331	20230818	PFOS	1763-23-1	0.0083
3785331	20230818	PFPeA	2706-90-3	0.012
3785861	20190917	PFBS	375-73-5	0.0012
3785861	20190917	PFHxA	307-24-4	0.002
3785861	20190917	PFOA	335-67-1	0.0018
3785861	20190917	PFOS	1763-23-1	0.0014
3785861	20190917	PFPeA	2706-90-3	0.0025
3785895	20190917	PFBA	375-22-4	0.0031
3785895	20190917	PFBS	375-73-5	0.0008
3785895	20190917	PFHpA	375-85-9	0.001
3785895	20190917	PFHxA	307-24-4	0.0024
3785895	20190917	PFOA	335-67-1	0.0024
3785895	20190917	PFOS	1763-23-1	0.0024
3785895	20190917	PFPeA	2706-90-3	0.0032
3786009	20190905	PFBS	375-73-5	0.001
3786009	20190905	PFHxA	307-24-4	0.0021
3786009	20190905	PFOA	335-67-1	0.0019
3786009	20190905	PFPeA	2706-90-3	0.0025
3787957	20190925	PFHxA	307-24-4	0.0008
3787957	20190925	PFOA	335-67-1	0.0022
3787957	20190925	PFOS	1763-23-1	0.0011
3788105	20190917	PFBA	375-22-4	0.0032
3788105	20190917	PFBS	375-73-5	0.001
3788105	20190917	PFHpA	375-85-9	0.0009
3788105	20190917	PFHxA	307-24-4	0.0019
3788105	20190917	PFOA	335-67-1	0.0028
3788105	20190917	PFOS	1763-23-1	0.0016
3788105	20190917	PFPeA	2706-90-3	0.0026
3788379	20190924	PFBA	375-22-4	0.0033
3788379	20190924	PFOA	335-67-1	0.0019
3788379	20190924	PFOS	1763-23-1	0.0012
3788899	20190923	PFOA	335-67-1	0.0011
3789063	20190924	PFHxA	307-24-4	0.001
3789063	20190924	PFOA	335-67-1	0.0026
3789647	20190924	PFBA	375-22-4	0.0035
3789647	20190924	PFBS	375-73-5	0.0022
3789647	20190924	PFHpA	375-85-9	0.0009
3789647	20190924	PFHxA	307-24-4	0.0025
3789647	20190924	PFOA	335-67-1	0.0034
3789647	20190924	PFOS	1763-23-1	0.0019
3789647	20190924	PFPeA	2706-90-3	0.0045
3806147	20190904	PFBS	375-73-5	0.0009
3806147	20190904	PFHxA	307-24-4	0.0011
3806147	20190904	PFOA	335-67-1	0.0016
3806147	20190904	PFOS	1763-23-1	0.0011
3808779	20190923	PFOA	335-67-1	0.0012
3809037	20190923	6:2 FTS	27619-97-2	0.012
3809037	20190923	PFOA	335-67-1	0.0013
3820883	20220830	PFBA	375-22-4	0.009
3820883	20220830	PFBS	375-73-5	0.0037
3820883	20220830	PFHpA	375-85-9	0.0017
3820883	20220830	PFHxA	307-24-4	0.0025
3820883	20220830	PFHxS	355-46-4	0.0019
3820883	20220830	PFNA	375-95-1	0.001
3820883	20220830	PFOA	335-67-1	0.0056
3820883	20220830	PFOS	1763-23-1	0.0056
3820883	20220830	PFOSA	754-91-6	0.0012
3820883	20220830	PFPeA	2706-90-3	0.0037
3821167	20230726	6:2 FTS	27619-97-2	0.08
3821167	20230726	PFBA	375-22-4	0.0032
3821167	20230726	PFBS	375-73-5	0.0017
3821167	20230726	PFHpA	375-85-9	0.0009
3821167	20230726	PFHxA	307-24-4	0.0024
3821167	20230726	PFOA	335-67-1	0.0021
3821167	20230726	PFOS	1763-23-1	0.0021
3821167	20230726	PFOSA	754-91-6	0.0011
3821167	20230726	PFPeA	2706-90-3	0.0024
3821223	20190904	PFBA	375-22-4	0.0036
3821223	20190904	PFBS	375-73-5	0.0016
3821223	20190904	PFHpA	375-85-9	0.0012
3821223	20190904	PFHxA	307-24-4	0.0025
3821223	20190904	PFHxS	355-46-4	0.0008
3821223	20190904	PFOA	335-67-1	0.0026
3821223	20190904	PFOS	1763-23-1	0.0023
3821223	20190904	PFPeA	2706-90-3	0.003
4151022	20200814	PFOA	335-67-1	0.0016
4151022	20200814	PFOS	1763-23-1	0.0026
4151022	20200814	PFPeA	2706-90-3	0.0014
4153168	20190924	PFOA	335-67-1	0.0008
4153318	20190924	PFOA	335-67-1	0.0008
4153318	20190924	PFOS	1763-23-1	0.0011
4154346	20230201	PFHxA	307-24-4	0.0015
4154346	20230201	PFOA	335-67-1	0.0016
4154346	20230201	PFOS	1763-23-1	0.0015
4154346	20230201	PFPeA	2706-90-3	0.0017
4154488	20190924	PFBS	375-73-5	0.0015
4154488	20190924	PFHpA	375-85-9	0.0008
4154488	20190924	PFHxA	307-24-4	0.0027
4154488	20190924	PFHxS	355-46-4	0.002
4154488	20190924	PFOA	335-67-1	0.0017
4154488	20190924	PFOS	1763-23-1	0.004
4154488	20190924	PFPeA	2706-90-3	0.0021
4185779	20190923	PFHxA	307-24-4	0.0009
4185779	20190923	PFOA	335-67-1	0.001
4185779	20190923	PFOS	1763-23-1	0.0012
4187957	20190911	PFBA	375-22-4	0.0039
4187957	20190911	PFBS	375-73-5	0.0012
4187957	20190911	PFHpA	375-85-9	0.0011
4187957	20190911	PFHxA	307-24-4	0.0019
4187957	20190911	PFHxS	355-46-4	0.0015
4187957	20190911	PFNA	375-95-1	0.001
4187957	20190911	PFOA	335-67-1	0.0029
4187957	20190911	PFOS	1763-23-1	0.0029
4187957	20190911	PFPeA	2706-90-3	0.002
4188007	20190911	PFBA	375-22-4	0.0046
4188007	20190911	PFBS	375-73-5	0.0033
4188007	20190911	PFHpA	375-85-9	0.0023
4188007	20190911	PFHxA	307-24-4	0.0037
4188007	20190911	PFHxS	355-46-4	0.0015
4188007	20190911	PFNA	375-95-1	0.0023
4188007	20190911	PFOA	335-67-1	0.0034
4188007	20190911	PFOS	1763-23-1	0.0022
4188007	20190911	PFPeA	2706-90-3	0.0055
4188251	20190911	PFBA	375-22-4	0.0072
4188251	20190911	PFBS	375-73-5	0.0041
4188251	20190911	PFHpA	375-85-9	0.0018
4188251	20190911	PFHxA	307-24-4	0.0042
4188251	20190911	PFHxS	355-46-4	0.0017
4188251	20190911	PFNA	375-95-1	0.0013
4188251	20190911	PFOA	335-67-1	0.0029
4188251	20190911	PFOS	1763-23-1	0.0029
4188251	20190911	PFPeA	2706-90-3	0.0042
4198214	20190911	PFHxA	307-24-4	0.0008
4199074	20190911	PFBA	375-22-4	0.0035
4199074	20190911	PFBS	375-73-5	0.0016
4199074	20190911	PFHxA	307-24-4	0.0019
4199074	20190911	PFOA	335-67-1	0.0014
4199356	20190918	PFHxA	307-24-4	0.0011
4199356	20190918	PFOA	335-67-1	0.001
4199356	20190918	PFOS	1763-23-1	0.0009
4199356	20190918	PFPeA	2706-90-3	0.0018
4200472	20190912	PFBS	375-73-5	0.0008
4200472	20190912	PFHxA	307-24-4	0.0014
4200472	20190912	PFOA	335-67-1	0.0009
4200472	20190912	PFOS	1763-23-1	0.0009
4200472	20190912	PFPeA	2706-90-3	0.0015
4480899	20220801	PFBA	375-22-4	0.0052
4480899	20220801	PFBS	375-73-5	0.024
4480899	20220801	PFHpA	375-85-9	0.0025
4480899	20220801	PFHxA	307-24-4	0.0062
4480899	20220801	PFHxS	355-46-4	0.0015
4480899	20220801	PFNA	375-95-1	0.0012
4480899	20220801	PFOA	335-67-1	0.0053
4480899	20220801	PFOS	1763-23-1	0.0037
4480899	20220801	PFPeA	2706-90-3	0.009
4480911	20190916	PFBA	375-22-4	0.016
4480911	20190916	PFBS	375-73-5	0.0062
4480911	20190916	PFHpA	375-85-9	0.0047
4480911	20190916	PFHxA	307-24-4	0.01
4480911	20190916	PFHxS	355-46-4	0.0091
4480911	20190916	PFNA	375-95-1	0.0019
4480911	20190916	PFOA	335-67-1	0.011
4480911	20190916	PFOS	1763-23-1	0.023
4480911	20190916	PFPeA	2706-90-3	0.019
4481055	20200818	PFBA	375-22-4	0.0025
4481055	20200818	PFBS	375-73-5	0.0017
4481055	20200818	PFHpA	375-85-9	0.0014
4481055	20200818	PFHxA	307-24-4	0.0015
4481055	20200818	PFHxS	355-46-4	0.0014
4481055	20200818	PFOA	335-67-1	0.0021
4481055	20200818	PFOS	1763-23-1	0.0013
4481055	20200818	PFPeA	2706-90-3	0.0023
4481155	20200928	PFBA	375-22-4	0.0029
4481155	20200928	PFBS	375-73-5	0.0047
4481155	20200928	PFHpA	375-85-9	0.0019
4481155	20200928	PFHxA	307-24-4	0.0027
4481155	20200928	PFHxS	355-46-4	0.002
4481155	20200928	PFOA	335-67-1	0.0041
4481155	20200928	PFOS	1763-23-1	0.0016
4481155	20200928	PFPeA	2706-90-3	0.0065
4481221	20200818	PFBA	375-22-4	0.0046
4481221	20200818	PFBS	375-73-5	0.0036
4481221	20200818	PFHpA	375-85-9	0.0043
4481221	20200818	PFHxA	307-24-4	0.005
4481221	20200818	PFHxS	355-46-4	0.0022
4481221	20200818	PFOA	335-67-1	0.0048
4481221	20200818	PFOS	1763-23-1	0.0033
4481221	20200818	PFPeA	2706-90-3	0.0092
4482883	20211116	6:2 FTS	27619-97-2	0.0016
4482883	20211116	PFBA	375-22-4	0.0084
4482883	20211116	PFBS	375-73-5	0.01
4482883	20211116	PFDA	335-76-2	0.0005
4482883	20211116	PFHpA	375-85-9	0.0065
4482883	20211116	PFHpS	375-92-8	0.0009
4482883	20211116	PFHxA	307-24-4	0.016
4482883	20211116	PFHxS	355-46-4	0.026
4482883	20211116	PFNA	375-95-1	0.0017
4482883	20211116	PFOA	335-67-1	0.014
4482883	20211116	PFOS	1763-23-1	0.038
4482883	20211116	PFPeA	2706-90-3	0.018
4482885	20211116	6:2 FTS	27619-97-2	0.0032
4482885	20211116	PFBA	375-22-4	0.01
4482885	20211116	PFBS	375-73-5	0.011
4482885	20211116	PFHpA	375-85-9	0.0072
4482885	20211116	PFHpS	375-92-8	0.0015
4482885	20211116	PFHxA	307-24-4	0.018
4482885	20211116	PFHxS	355-46-4	0.044
4482885	20211116	PFNA	375-95-1	0.0018
4482885	20211116	PFOA	335-67-1	0.016
4482885	20211116	PFOS	1763-23-1	0.063
4482885	20211116	PFPeA	2706-90-3	0.02
4482889	20211116	PFBA	375-22-4	0.0065
4482889	20211116	PFBS	375-73-5	0.008
4482889	20211116	PFHpA	375-85-9	0.0034
4482889	20211116	PFHxA	307-24-4	0.0063
4482889	20211116	PFHxS	355-46-4	0.0018
4482889	20211116	PFNA	375-95-1	0.001
4482889	20211116	PFOA	335-67-1	0.0093
4482889	20211116	PFOS	1763-23-1	0.0045
4482889	20211116	PFPeA	2706-90-3	0.015
4482891	20211116	6:2 FTS	27619-97-2	0.0066
4482891	20211116	PFBA	375-22-4	0.012
4482891	20211116	PFBS	375-73-5	0.01
4482891	20211116	PFHpA	375-85-9	0.0068
4482891	20211116	PFHpS	375-92-8	0.0018
4482891	20211116	PFHxA	307-24-4	0.017
4482891	20211116	PFHxS	355-46-4	0.06
4482891	20211116	PFNA	375-95-1	0.002
4482891	20211116	PFOA	335-67-1	0.015
4482891	20211116	PFOS	1763-23-1	0.075
4482891	20211116	PFPeA	2706-90-3	0.022
4482903	20211116	6:2 FTS	27619-97-2	0.0068
4482903	20211116	PFBA	375-22-4	0.012
4482903	20211116	PFBS	375-73-5	0.012
4482903	20211116	PFHpA	375-85-9	0.0084
4482903	20211116	PFHpS	375-92-8	0.0019
4482903	20211116	PFHxA	307-24-4	0.019
4482903	20211116	PFHxS	355-46-4	0.061
4482903	20211116	PFNA	375-95-1	0.002
4482903	20211116	PFOA	335-67-1	0.015
4482903	20211116	PFOS	1763-23-1	0.084
4482903	20211116	PFPeA	2706-90-3	0.022
4482913	20211116	6:2 FTS	27619-97-2	0.0023
4482913	20211116	PFBA	375-22-4	0.0091
4482913	20211116	PFBS	375-73-5	0.011
4482913	20211116	PFHpA	375-85-9	0.0066
4482913	20211116	PFHpS	375-92-8	0.0014
4482913	20211116	PFHxA	307-24-4	0.02
4482913	20211116	PFHxS	355-46-4	0.047
4482913	20211116	PFNA	375-95-1	0.0021
4482913	20211116	PFOA	335-67-1	0.013
4482913	20211116	PFOS	1763-23-1	0.061
4482913	20211116	PFPeA	2706-90-3	0.019
4482925	20211116	PFBA	375-22-4	0.006
4482925	20211116	PFBS	375-73-5	0.0054
4482925	20211116	PFHpA	375-85-9	0.0045
4482925	20211116	PFHxA	307-24-4	0.0057
4482925	20211116	PFHxS	355-46-4	0.0026
4482925	20211116	PFNA	375-95-1	0.0017
4482925	20211116	PFOA	335-67-1	0.0074
4482925	20211116	PFOS	1763-23-1	0.0063
4482925	20211116	PFPeA	2706-90-3	0.0075
4482997	20220809	PFBA	375-22-4	0.01
4482997	20220809	PFBS	375-73-5	0.0064
4482997	20220809	PFDA	335-76-2	0.0011
4482997	20220809	PFHpA	375-85-9	0.004
4482997	20220809	PFHxA	307-24-4	0.011
4482997	20220809	PFHxS	355-46-4	0.006
4482997	20220809	PFNA	375-95-1	0.002
4482997	20220809	PFOA	335-67-1	0.0099
4482997	20220809	PFOS	1763-23-1	0.013
4482997	20220809	PFPeA	2706-90-3	0.017
4483015	20231005	6:2 FTS	27619-97-2	0.12
4483015	20231005	PFBA	375-22-4	0.012
4483015	20231005	PFBS	375-73-5	0.009
4483015	20231005	PFDA	335-76-2	0.0005
4483015	20231005	PFHpA	375-85-9	0.0052
4483015	20231005	PFHpS	375-92-8	0.0009
4483015	20231005	PFHxA	307-24-4	0.014
4483015	20231005	PFHxS	355-46-4	0.022
4483015	20231005	PFNA	375-95-1	0.0022
4483015	20231005	PFOA	335-67-1	0.017
4483015	20231005	PFOS	1763-23-1	0.045
4483015	20231005	PFOSA	754-91-6	0.0007
4483015	20231005	PFPeA	2706-90-3	0.016
4491878	20220825	PFBA	375-22-4	0.0057
4491878	20220825	PFHpA	375-85-9	0.006
4491878	20220825	PFHpS	375-92-8	0.001
4491878	20220825	PFHxA	307-24-4	0.01
4491878	20220825	PFHxS	355-46-4	0.018
4491878	20220825	PFNA	375-95-1	0.0012
4491878	20220825	PFOA	335-67-1	0.006
4491878	20220825	PFOS	1763-23-1	0.048
4491878	20220825	PFPeA	2706-90-3	0.014
4491946	20220310	PFBA	375-22-4	0.0019
4491946	20220310	PFOA	335-67-1	0.0023
4492038	20220825	PFBA	375-22-4	0.0056
4492038	20220825	PFBS	375-73-5	0.0032
4492038	20220825	PFHpA	375-85-9	0.0028
4492038	20220825	PFHxA	307-24-4	0.007
4492038	20220825	PFHxS	355-46-4	0.0028
4492038	20220825	PFOA	335-67-1	0.0061
4492038	20220825	PFOS	1763-23-1	0.0042
4492038	20220825	PFPeA	2706-90-3	0.0083
4494460	20221109	PFBA	375-22-4	0.003
4494460	20221109	PFBS	375-73-5	0.0036
4494460	20221109	PFHpA	375-85-9	0.0021
4494460	20221109	PFHxA	307-24-4	0.0042
4494460	20221109	PFHxS	355-46-4	0.0012
4494460	20221109	PFNA	375-95-1	0.0007
4494460	20221109	PFOA	335-67-1	0.0039
4494460	20221109	PFOS	1763-23-1	0.0018
4494460	20221109	PFPeA	2706-90-3	0.0042
4494488	20221109	PFBA	375-22-4	0.0067
4494488	20221109	PFBS	375-73-5	0.005
4494488	20221109	PFHpA	375-85-9	0.0029
4494488	20221109	PFHxA	307-24-4	0.0085
4494488	20221109	PFHxS	355-46-4	0.0015
4494488	20221109	PFNA	375-95-1	0.0008
4494488	20221109	PFOA	335-67-1	0.0073
4494488	20221109	PFOS	1763-23-1	0.0023
4494488	20221109	PFPeA	2706-90-3	0.0086
4494580	20221109	PFBS	375-73-5	0.005
4494580	20221109	PFHpA	375-85-9	0.0033
4494580	20221109	PFHxA	307-24-4	0.0061
4494580	20221109	PFHxS	355-46-4	0.0019
4494580	20221109	PFNA	375-95-1	0.0021
4494580	20221109	PFOA	335-67-1	0.006
4494580	20221109	PFOS	1763-23-1	0.0029
4494580	20221109	PFPeA	2706-90-3	0.0071
4495846	2021	PFPeA	2706-90-3	0.00895
4499256	20220307	PFOA	335-67-1	0.001
4517636	20190916	PFOA	335-67-1	0.0009
4518306	20190912	6:2 FTS	27619-97-2	0.0055
4518306	20190912	PFBS	375-73-5	0.0009
4518306	20190912	PFHxA	307-24-4	0.0024
4518306	20190912	PFOA	335-67-1	0.001
4518306	20190912	PFPeA	2706-90-3	0.0024
4518742	20190916	PFBA	375-22-4	0.0033
4518742	20190916	PFBS	375-73-5	0.0011
4518742	20190916	PFHxA	307-24-4	0.0018
4518742	20190916	PFOA	335-67-1	0.0014
4518742	20190916	PFPeA	2706-90-3	0.0021
4648470	20221108	PFBS	375-73-5	0.0012
4648470	20221108	PFHpA	375-85-9	0.0007
4648470	20221108	PFHxA	307-24-4	0.001
4648470	20221108	PFHxS	355-46-4	0.0007
4648470	20221108	PFNA	375-95-1	0.0012
4648470	20221108	PFOA	335-67-1	0.0017
4648470	20221108	PFOS	1763-23-1	0.0016
4648470	20221108	PFPeA	2706-90-3	0.001
4648694	20221026	PFBA	375-22-4	0.0031
4648694	20221026	PFBS	375-73-5	0.0014
4648694	20221026	PFHpA	375-85-9	0.0013
4648694	20221026	PFHxA	307-24-4	0.003
4648694	20221026	PFHxS	355-46-4	0.0008
4648694	20221026	PFOA	335-67-1	0.0025
4648694	20221026	PFOS	1763-23-1	0.0018
4648694	20221026	PFPeA	2706-90-3	0.0027
4650548	20221108	PFBA	375-22-4	0.004
4650548	20221108	PFBS	375-73-5	0.0034
4650548	20221108	PFHpA	375-85-9	0.0021
4650548	20221108	PFHxA	307-24-4	0.0061
4650548	20221108	PFHxS	355-46-4	0.0011
4650548	20221108	PFNA	375-95-1	0.0008
4650548	20221108	PFOA	335-67-1	0.0039
4650548	20221108	PFOS	1763-23-1	0.0022
4650548	20221108	PFPeA	2706-90-3	0.0064
4650580	20221019	PFBA	375-22-4	0.0042
4650580	20221019	PFBS	375-73-5	0.003
4650580	20221019	PFHpA	375-85-9	0.0025
4650580	20221019	PFHxA	307-24-4	0.0054
4650580	20221019	PFHxS	355-46-4	0.0019
4650580	20221019	PFNA	375-95-1	0.0012
4650580	20221019	PFOA	335-67-1	0.0049
4650580	20221019	PFOS	1763-23-1	0.003
4650580	20221019	PFPeA	2706-90-3	0.008
4651038	20221123	PFBA	375-22-4	0.0021
4651038	20221123	PFBS	375-73-5	0.001
4651038	20221123	PFHpA	375-85-9	0.0029
4651038	20221123	PFHxA	307-24-4	0.0024
4651038	20221123	PFNA	375-95-1	0.001
4651038	20221123	PFOA	335-67-1	0.004
4651038	20221123	PFPeA	2706-90-3	0.0021
4651058	20221110	PFBA	375-22-4	0.0085
4651058	20221110	PFBS	375-73-5	0.0038
4651058	20221110	PFHpA	375-85-9	0.0031
4651058	20221110	PFHxA	307-24-4	0.0059
4651058	20221110	PFHxS	355-46-4	0.0013
4651058	20221110	PFNA	375-95-1	0.0007
4651058	20221110	PFOA	335-67-1	0.0049
4651058	20221110	PFOS	1763-23-1	0.0017
4651058	20221110	PFPeA	2706-90-3	0.0062
4651080	20221110	PFBA	375-22-4	0.008
4651080	20221110	PFBS	375-73-5	0.0045
4651080	20221110	PFHpA	375-85-9	0.007
4651080	20221110	PFHxA	307-24-4	0.0089
4651080	20221110	PFHxS	355-46-4	0.0018
4651080	20221110	PFNA	375-95-1	0.0021
4651080	20221110	PFOA	335-67-1	0.011
4651080	20221110	PFOS	1763-23-1	0.0015
4651080	20221110	PFPeA	2706-90-3	0.01
4651090	20190909	PFBA	375-22-4	0.0076
4651090	20190909	PFBS	375-73-5	0.0046
4651090	20190909	PFHpA	375-85-9	0.006
4651090	20190909	PFHxA	307-24-4	0.0079
4651090	20190909	PFHxS	355-46-4	0.0019
4651090	20190909	PFNA	375-95-1	0.0022
4651090	20190909	PFOA	335-67-1	0.0091
4651090	20190909	PFOS	1763-23-1	0.0019
4651090	20190909	PFPeA	2706-90-3	0.01
4651254	20190909	PFBA	375-22-4	0.0054
4651254	20190909	PFBS	375-73-5	0.0021
4651254	20190909	PFHpA	375-85-9	0.0023
4651254	20190909	PFHxA	307-24-4	0.0035
4651254	20190909	PFHxS	355-46-4	0.0011
4651254	20190909	PFNA	375-95-1	0.0008
4651254	20190909	PFOA	335-67-1	0.0035
4651254	20190909	PFOS	1763-23-1	0.0011
4651254	20190909	PFPeA	2706-90-3	0.0036
4651854	20221019	PFBA	375-22-4	0.0033
4651854	20221019	PFBS	375-73-5	0.002
4651854	20221019	PFHpA	375-85-9	0.0018
4651854	20221019	PFHxA	307-24-4	0.0029
4651854	20221019	PFHxS	355-46-4	0.0007
4651854	20221019	PFNA	375-95-1	0.0011
4651854	20221019	PFOA	335-67-1	0.0025
4651854	20221019	PFOS	1763-23-1	0.0011
4651854	20221019	PFPeA	2706-90-3	0.0032
4651886	20221110	PFBA	375-22-4	0.0028
4651886	20221110	PFBS	375-73-5	0.0019
4651886	20221110	PFHpA	375-85-9	0.0012
4651886	20221110	PFHxA	307-24-4	0.0022
4651886	20221110	PFHxS	355-46-4	0.0008
4651886	20221110	PFOA	335-67-1	0.0023
4651886	20221110	PFOS	1763-23-1	0.0007
4651886	20221110	PFPeA	2706-90-3	0.002
4652046	20190924	6:2 FTS	27619-97-2	0.0057
4652046	20190924	PFBA	375-22-4	0.01
4652046	20190924	PFBS	375-73-5	0.0029
4652046	20190924	PFHpA	375-85-9	0.003
4652046	20190924	PFHxA	307-24-4	0.0063
4652046	20190924	PFHxS	355-46-4	0.0015
4652046	20190924	PFNA	375-95-1	0.0025
4652046	20190924	PFOA	335-67-1	0.0058
4652046	20190924	PFOS	1763-23-1	0.0021
4652046	20190924	PFPeA	2706-90-3	0.011
4672391	20190916	PFHxA	307-24-4	0.001
4672391	20190916	PFOA	335-67-1	0.0012
4674911	20190910	PFOA	335-67-1	0.0011
4682638	20190917	PFBS	375-73-5	0.0013
4682638	20190917	PFHxA	307-24-4	0.0016
4682638	20190917	PFHxS	355-46-4	0.0015
4682638	20190917	PFOA	335-67-1	0.001
4682638	20190917	PFOS	1763-23-1	0.0036
4682638	20190917	PFPeA	2706-90-3	0.0021
4683708	20190917	PFBS	375-73-5	0.0038
4683708	20190917	PFHpA	375-85-9	0.0011
4683708	20190917	PFHxA	307-24-4	0.0038
4683708	20190917	PFHxS	355-46-4	0.0016
4683708	20190917	PFOA	335-67-1	0.0025
4683708	20190917	PFOS	1763-23-1	0.0048
4683708	20190917	PFPeA	2706-90-3	0.0046
4683892	20190917	PFBA	375-22-4	0.0044
4683892	20190917	PFBS	375-73-5	0.0048
4683892	20190917	PFHpA	375-85-9	0.0013
4683892	20190917	PFHxA	307-24-4	0.0057
4683892	20190917	PFOA	335-67-1	0.0033
4683892	20190917	PFOS	1763-23-1	0.0026
4683892	20190917	PFPeA	2706-90-3	0.0091
4690429	20190917	PFHxA	307-24-4	0.0009
4690429	20190917	PFOS	1763-23-1	0.0009
4697437	20190917	PFHxA	307-24-4	0.0008
4699925	202209	PFBA	375-22-4	0.00299
4699925	202209	PFBS	375-73-5	0.00136
4699925	202209	PFHpA	375-85-9	0.000517
4699925	202209	PFHxA	307-24-4	0.000896
4699925	202209	PFHxS	355-46-4	0.000767
4699925	202209	PFOA	335-67-1	0.00105
4699925	202209	PFPeA	2706-90-3	0.00112
4709060	20190910	PFBA	375-22-4	0.0045
4709060	20190910	PFBS	375-73-5	0.0055
4709060	20190910	PFHpA	375-85-9	0.0022
4709060	20190910	PFHxA	307-24-4	0.005
4709060	20190910	PFHxS	355-46-4	0.0019
4709060	20190910	PFNA	375-95-1	0.0008
4709060	20190910	PFOA	335-67-1	0.0038
4709060	20190910	PFOS	1763-23-1	0.0048
4709060	20190910	PFPeA	2706-90-3	0.0067
4709222	20190910	6:2 FTS	27619-97-2	0.0095
4709222	20190910	PFBA	375-22-4	0.0041
4709222	20190910	PFBS	375-73-5	0.0036
4709222	20190910	PFHpA	375-85-9	0.0012
4709222	20190910	PFHxA	307-24-4	0.0023
4709222	20190910	PFHxS	355-46-4	0.0023
4709222	20190910	PFOA	335-67-1	0.0022
4709222	20190910	PFOS	1763-23-1	0.0037
4709222	20190910	PFPeA	2706-90-3	0.004
4709260	20190910	PFBA	375-22-4	0.005
4709260	20190910	PFBS	375-73-5	0.0036
4709260	20190910	PFHpA	375-85-9	0.0017
4709260	20190910	PFHxA	307-24-4	0.0047
4709260	20190910	PFHxS	355-46-4	0.0012
4709260	20190910	PFOA	335-67-1	0.003
4709260	20190910	PFOS	1763-23-1	0.0027
4709260	20190910	PFPeA	2706-90-3	0.0051
4709474	20190910	PFBS	375-73-5	0.0012
4709474	20190910	PFHxA	307-24-4	0.0014
4709474	20190910	PFHxS	355-46-4	0.0009
4709474	20190910	PFOA	335-67-1	0.0011
4709474	20190910	PFOS	1763-23-1	0.0016
4709474	20190910	PFPeA	2706-90-3	0.0017
4709644	20190919	PFBS	375-73-5	0.0018
4709644	20190919	PFHpA	375-85-9	0.0009
4709644	20190919	PFHxA	307-24-4	0.0018
4709644	20190919	PFOA	335-67-1	0.0016
4709644	20190919	PFPeA	2706-90-3	0.0026
4709872	20190919	PFBA	375-22-4	0.0032
4709872	20190919	PFBS	375-73-5	0.0012
4709872	20190919	PFHpA	375-85-9	0.0012
4709872	20190919	PFHxA	307-24-4	0.0022
4709872	20190919	PFOA	335-67-1	0.0014
4709872	20190919	PFOS	1763-23-1	0.0009
4709872	20190919	PFPeA	2706-90-3	0.0035
4709974	202209	PFBA	375-22-4	0.00396
4709974	202209	PFBS	375-73-5	0.000796
4709974	202209	PFHpA	375-85-9	0.000474
4709974	202209	PFHxA	307-24-4	0.00111
4709974	202209	PFHxS	355-46-4	0.000441
4709974	202209	PFNA	375-95-1	0.000427
4709974	202209	PFOA	335-67-1	0.00126
4709974	202209	PFOS	1763-23-1	0.00164
4709974	202209	PFPeA	2706-90-3	0.00132
4710000	20190911	PFHxA	307-24-4	0.0009
4710000	20190911	PFOA	335-67-1	0.0009
4710000	20190911	PFOS	1763-23-1	0.0011
4712048	20190912	PFBS	375-73-5	0.0027
4712048	20190912	PFHpA	375-85-9	0.0012
4712048	20190912	PFHxA	307-24-4	0.0022
4712048	20190912	PFHxS	355-46-4	0.0031
4712048	20190912	PFOA	335-67-1	0.0043
4712048	20190912	PFOS	1763-23-1	0.01
4712048	20190912	PFPeA	2706-90-3	0.0026
4721493	20190918	PFBA	375-22-4	0.0049
4721493	20190918	PFBS	375-73-5	0.0041
4721493	20190918	PFHpA	375-85-9	0.0017
4721493	20190918	PFHxA	307-24-4	0.0039
4721493	20190918	PFHxS	355-46-4	0.0012
4721493	20190918	PFOA	335-67-1	0.0035
4721493	20190918	PFOS	1763-23-1	0.0021
4721493	20190918	PFPeA	2706-90-3	0.0063
4721533	20230628	6:2 FTS	27619-97-2	0.0028
4721533	20230628	PFBA	375-22-4	0.0059
4721533	20230628	PFBS	375-73-5	0.0056
4721533	20230628	PFDA	335-76-2	0.0004
4721533	20230628	PFHpA	375-85-9	0.0025
4721533	20230628	PFHxA	307-24-4	0.012
4721533	20230628	PFHxS	355-46-4	0.0021
4721533	20230628	PFNA	375-95-1	0.0009
4721533	20230628	PFOA	335-67-1	0.0053
4721533	20230628	PFOS	1763-23-1	0.0056
4721533	20230628	PFOSA	754-91-6	0.0007
4721533	20230628	PFPeA	2706-90-3	0.017
4721931	20190919	PFHxA	307-24-4	0.0009
4721931	20190919	PFOA	335-67-1	0.0008
4722109	20190909	PFBA	375-22-4	0.0055
4722109	20190909	PFBS	375-73-5	0.004
4722109	20190909	PFHpA	375-85-9	0.0016
4722109	20190909	PFHxA	307-24-4	0.004
4722109	20190909	PFHxS	355-46-4	0.0009
4722109	20190909	PFOA	335-67-1	0.0026
4722109	20190909	PFOS	1763-23-1	0.0019
4722109	20190909	PFPeA	2706-90-3	0.0067
4722265	20190910	PFBS	375-73-5	0.0012
4722265	20190910	PFHpA	375-85-9	0.0009
4722265	20190910	PFHxA	307-24-4	0.002
4722265	20190910	PFOA	335-67-1	0.0015
4722265	20190910	PFOS	1763-23-1	0.002
4722265	20190910	PFPeA	2706-90-3	0.0022
4723739	20221129	PFBA	375-22-4	0.0026
4723739	20221129	PFBS	375-73-5	0.0016
4723739	20221129	PFHpA	375-85-9	0.0007
4723739	20221129	PFHxA	307-24-4	0.0015
4723739	20221129	PFHxS	355-46-4	0.0005
4723739	20221129	PFOA	335-67-1	0.0015
4723739	20221129	PFOS	1763-23-1	0.0008
4723739	20221129	PFPeA	2706-90-3	0.0018
4724385	20190919	PFBA	375-22-4	0.0037
4724385	20190919	PFBS	375-73-5	0.0018
4724385	20190919	PFHpA	375-85-9	0.0016
4724385	20190919	PFHxA	307-24-4	0.0034
4724385	20190919	PFHxS	355-46-4	0.0008
4724385	20190919	PFOA	335-67-1	0.0014
4724385	20190919	PFOS	1763-23-1	0.0012
4724385	20190919	PFPeA	2706-90-3	0.0051
4724553	20190909	PFBA	375-22-4	0.0092
4724553	20190909	PFBS	375-73-5	0.0044
4724553	20190909	PFDA	335-76-2	0.001
4724553	20190909	PFHpA	375-85-9	0.0032
4724553	20190909	PFHxA	307-24-4	0.0095
4724553	20190909	PFHxS	355-46-4	0.002
4724553	20190909	PFNA	375-95-1	0.0013
4724553	20190909	PFOA	335-67-1	0.0072
4724553	20190909	PFOS	1763-23-1	0.0033
4724553	20190909	PFPeA	2706-90-3	0.011
4724801	20190909	PFBS	375-73-5	0.0016
4724801	20190909	PFHxA	307-24-4	0.0013
4724801	20190909	PFOA	335-67-1	0.0013
4724801	20190909	PFOS	1763-23-1	0.001
4724801	20190909	PFPeA	2706-90-3	0.0019
4726191	20190918	6:2 FTS	27619-97-2	0.011
4726191	20190918	PFBS	375-73-5	0.0052
4726191	20190918	PFHpA	375-85-9	0.0011
4726191	20190918	PFHxA	307-24-4	0.002
4726191	20190918	PFOA	335-67-1	0.0013
4726191	20190918	PFPeA	2706-90-3	0.002
4726273	20190909	6:2 FTS	27619-97-2	0.017
4726273	20190909	PFBA	375-22-4	0.005
4726273	20190909	PFBS	375-73-5	0.0041
4726273	20190909	PFHpA	375-85-9	0.0024
4726273	20190909	PFHxA	307-24-4	0.0039
4726273	20190909	PFHxS	355-46-4	0.0009
4726273	20190909	PFOA	335-67-1	0.004
4726273	20190909	PFOS	1763-23-1	0.0009
4726273	20190909	PFPeA	2706-90-3	0.0044
4741683	20190910	PFHxA	307-24-4	0.0009
4741683	20190910	PFOA	335-67-1	0.0012
4742165	20190909	PFHxA	307-24-4	0.0008
4742165	20190909	PFOA	335-67-1	0.0013
4753408	20190916	PFOA	335-67-1	0.0011
4754924	20190909	PFBS	375-73-5	0.0031
4754924	20190909	PFHpA	375-85-9	0.0008
4754924	20190909	PFHxA	307-24-4	0.0019
4754924	20190909	PFOA	335-67-1	0.002
4754924	20190909	PFOS	1763-23-1	0.0015
4754924	20190909	PFPeA	2706-90-3	0.0018
4763058	20190919	PFBS	375-73-5	0.0022
4763058	20190919	PFHpA	375-85-9	0.001
4763058	20190919	PFHxA	307-24-4	0.0025
4763058	20190919	PFOA	335-67-1	0.0023
4763058	20190919	PFPeA	2706-90-3	0.0025
4763608	20221123	PFBA	375-22-4	0.0033
4763608	20221123	PFBS	375-73-5	0.0024
4763608	20221123	PFHpA	375-85-9	0.0009
4763608	20221123	PFHxA	307-24-4	0.0025
4763608	20221123	PFOA	335-67-1	0.0019
4763608	20221123	PFPeA	2706-90-3	0.0033
4779167	20201117	PFBS	375-73-5	0.0012
4779167	20201117	PFHpA	375-85-9	0.001
4779167	20201117	PFHxA	307-24-4	0.0017
4779167	20201117	PFHxS	355-46-4	0.0005
4779167	20201117	PFNA	375-95-1	0.0005
4779167	20201117	PFOA	335-67-1	0.0016
4779167	20201117	PFOS	1763-23-1	0.002
4779167	20201117	PFPeA	2706-90-3	0.0023
4780673	20201027	PFBS	375-73-5	0.0006
4780673	20201027	PFHpA	375-85-9	0.0005
4780673	20201027	PFHxA	307-24-4	0.0006
4780673	20201027	PFHxS	355-46-4	0.0011
4780673	20201027	PFOA	335-67-1	0.001
4780673	20201027	PFOS	1763-23-1	0.0011
4781353	20201021	6:2 FTS	27619-97-2	0.002
4781353	20201021	PFOA	335-67-1	0.0005
4781431	20221027	PFBS	375-73-5	0.0014
4781431	20221027	PFHpA	375-85-9	0.0009
4781431	20221027	PFHxA	307-24-4	0.0016
4781431	20221027	PFHxS	355-46-4	0.0009
4781431	20221027	PFOA	335-67-1	0.0018
4781431	20221027	PFOS	1763-23-1	0.0014
4781431	20221027	PFPeA	2706-90-3	0.0012
4781635	20230712	6:2 FTS	27619-97-2	0.0035
4781635	20230712	PFBA	375-22-4	0.0049
4781635	20230712	PFBS	375-73-5	0.0044
4781635	20230712	PFHpA	375-85-9	0.0022
4781635	20230712	PFHxA	307-24-4	0.0041
4781635	20230712	PFHxS	355-46-4	0.0008
4781635	20230712	PFNA	375-95-1	0.0013
4781635	20230712	PFOA	335-67-1	0.005
4781635	20230712	PFOS	1763-23-1	0.0034
4781635	20230712	PFOSA	754-91-6	0.0009
4781635	20230712	PFPeA	2706-90-3	0.0046
4781731	20220829	PFBA	375-22-4	0.012
4781731	20220829	PFBS	375-73-5	0.0049
4781731	20220829	PFDA	335-76-2	0.001
4781731	20220829	PFHpA	375-85-9	0.0044
4781731	20220829	PFHxA	307-24-4	0.018
4781731	20220829	PFHxS	355-46-4	0.0028
4781731	20220829	PFNA	375-95-1	0.0026
4781731	20220829	PFOA	335-67-1	0.01
4781731	20220829	PFOS	1763-23-1	0.0071
4781731	20220829	PFPeA	2706-90-3	0.029
4781795	20221020	PFBS	375-73-5	0.0025
4781795	20221020	PFHpA	375-85-9	0.0015
4781795	20221020	PFHxA	307-24-4	0.0028
4781795	20221020	PFHxS	355-46-4	0.0006
4781795	20221020	PFNA	375-95-1	0.0011
4781795	20221020	PFOA	335-67-1	0.0025
4781795	20221020	PFOS	1763-23-1	0.0011
4781795	20221020	PFPeA	2706-90-3	0.0029
4781877	20221025	PFBA	375-22-4	0.007
4781877	20221025	PFBS	375-73-5	0.0038
4781877	20221025	PFHpA	375-85-9	0.0043
4781877	20221025	PFHxA	307-24-4	0.0077
4781877	20221025	PFHxS	355-46-4	0.0027
4781877	20221025	PFNA	375-95-1	0.012
4781877	20221025	PFOA	335-67-1	0.014
4781877	20221025	PFOS	1763-23-1	0.008
4781877	20221025	PFPeA	2706-90-3	0.0079
4782017	20190923	PFBA	375-22-4	0.0037
4782017	20190923	PFBS	375-73-5	0.003
4782017	20190923	PFHpA	375-85-9	0.002
4782017	20190923	PFHxA	307-24-4	0.0039
4782017	20190923	PFHxS	355-46-4	0.0009
4782017	20190923	PFNA	375-95-1	0.0011
4782017	20190923	PFOA	335-67-1	0.0038
4782017	20190923	PFOS	1763-23-1	0.0025
4782017	20190923	PFPeA	2706-90-3	0.0052
4782153	20221108	PFBS	375-73-5	0.0008
4782153	20221108	PFHpA	375-85-9	0.0007
4782153	20221108	PFHxA	307-24-4	0.0006
4782153	20221108	PFOA	335-67-1	0.0016
4782153	20221108	PFOS	1763-23-1	0.0008
4782171	20230207	6:2 FTS	27619-97-2	0.015
4782171	20230207	PFBA	375-22-4	0.0073
4782171	20230207	PFBS	375-73-5	0.0041
4782171	20230207	PFHpA	375-85-9	0.0042
4782171	20230207	PFHxA	307-24-4	0.0078
4782171	20230207	PFHxS	355-46-4	0.0023
4782171	20230207	PFNA	375-95-1	0.012
4782171	20230207	PFOA	335-67-1	0.015
4782171	20230207	PFOS	1763-23-1	0.0094
4782171	20230207	PFOSA	754-91-6	0.0012
4782171	20230207	PFPeA	2706-90-3	0.0072
4782187	20230613	PFBA	375-22-4	0.0092
4782187	20230613	PFBS	375-73-5	0.0036
4782187	20230613	PFDA	335-76-2	0.0018
4782187	20230613	PFHpA	375-85-9	0.0039
4782187	20230613	PFHxA	307-24-4	0.012
4782187	20230613	PFHxS	355-46-4	0.0014
4782187	20230613	PFNA	375-95-1	0.0034
4782187	20230613	PFOA	335-67-1	0.012
4782187	20230613	PFOS	1763-23-1	0.012
4782187	20230613	PFPeA	2706-90-3	0.012
4782187	20230613	PFUnDA	2058-94-8	0.0008
4782441	20201112	6:2 FTS	27619-97-2	0.0047
4782441	20201112	PFBA	375-22-4	0.0039
4782441	20201112	PFBS	375-73-5	0.0041
4782441	20201112	PFHpA	375-85-9	0.0026
4782441	20201112	PFHxA	307-24-4	0.0054
4782441	20201112	PFHxS	355-46-4	0.0011
4782441	20201112	PFNA	375-95-1	0.0018
4782441	20201112	PFOA	335-67-1	0.0056
4782441	20201112	PFOS	1763-23-1	0.0041
4782441	20201112	PFPeA	2706-90-3	0.0053
6203066	20200814	PFOA	335-67-1	0.0011
6203066	20200814	PFOS	1763-23-1	0.0012
6203066	20200814	PFPeA	2706-90-3	0.0015
6203096	20200304	PFOA	335-67-1	0.0016
6203096	20200304	PFPeA	2706-90-3	0.0022
6203098	20220817	PFBA	375-22-4	0.0047
6203098	20220817	PFBS	375-73-5	0.003
6203098	20220817	PFHpA	375-85-9	0.002
6203098	20220817	PFHxA	307-24-4	0.004
6203098	20220817	PFOA	335-67-1	0.0063
6203098	20220817	PFOS	1763-23-1	0.0031
6203098	20220817	PFPeA	2706-90-3	0.0041
6203170	20220808	PFBA	375-22-4	0.0036
6203170	20220808	PFBS	375-73-5	0.0026
6203170	20220808	PFHpA	375-85-9	0.0024
6203170	20220808	PFHxA	307-24-4	0.0048
6203170	20220808	PFHxS	355-46-4	0.0017
6203170	20220808	PFOA	335-67-1	0.0058
6203170	20220808	PFOS	1763-23-1	0.0066
6203170	20220808	PFPeA	2706-90-3	0.0068
6203288	20200924	PFBA	375-22-4	0.0031
6203288	20200924	PFBS	375-73-5	0.0024
6203288	20200924	PFPeA	2706-90-3	0.0022
6203322	20220811	PFBA	375-22-4	0.0068
6203322	20220811	PFBS	375-73-5	0.01
6203322	20220811	PFHpA	375-85-9	0.0027
6203322	20220811	PFHxA	307-24-4	0.01
6203322	20220811	PFHxS	355-46-4	0.0018
6203322	20220811	PFOA	335-67-1	0.0051
6203322	20220811	PFOS	1763-23-1	0.0034
6203322	20220811	PFPeA	2706-90-3	0.014
6203376	20220811	PFBA	375-22-4	0.0098
6203376	20220811	PFHpA	375-85-9	0.0037
6203376	20220811	PFHxA	307-24-4	0.014
6203376	20220811	PFHxS	355-46-4	0.0026
6203376	20220811	PFOA	335-67-1	0.0062
6203376	20220811	PFOS	1763-23-1	0.0043
6203376	20220811	PFPeA	2706-90-3	0.022
6245966	20200615	PFBS	375-73-5	0.0009
6245966	20200615	PFHxA	307-24-4	0.0012
6245966	20200615	PFHxS	355-46-4	0.0018
6245966	20200615	PFOA	335-67-1	0.0027
6245966	20200615	PFOS	1763-23-1	0.0037
6245966	20200615	PFPeA	2706-90-3	0.0015
6246322	20220920	PFBA	375-22-4	0.0058
6246322	20220920	PFBS	375-73-5	0.03
6246322	20220920	PFHpA	375-85-9	0.0035
6246322	20220920	PFHxA	307-24-4	0.0077
6246322	20220920	PFHxS	355-46-4	0.0017
6246322	20220920	PFNA	375-95-1	0.0021
6246322	20220920	PFOA	335-67-1	0.0098
6246322	20220920	PFOS	1763-23-1	0.0074
6246322	20220920	PFPeA	2706-90-3	0.0086
6246322	20220920	PFUnDA	2058-94-8	0.001
6246362	20200811	PFBA	375-22-4	0.0027
6246362	20200811	PFBS	375-73-5	0.0037
6246362	20200811	PFHxA	307-24-4	0.0012
6246362	20200811	PFOA	335-67-1	0.0031
6246362	20200811	PFOS	1763-23-1	0.0023
6246362	20200811	PFPeA	2706-90-3	0.0014
6247900	20230815	PFBA	375-22-4	0.0051
6247900	20230815	PFBS	375-73-5	0.0041
6247900	20230815	PFHpA	375-85-9	0.0029
6247900	20230815	PFHxA	307-24-4	0.0025
6247900	20230815	PFHxS	355-46-4	0.0031
6247900	20230815	PFOA	335-67-1	0.017
6247900	20230815	PFOS	1763-23-1	0.0038
6247900	20230815	PFPeA	2706-90-3	0.0018
6248392	20220302	PFBA	375-22-4	0.0057
6248392	20220302	PFBS	375-73-5	0.0041
6248392	20220302	PFHpA	375-85-9	0.004
6248392	20220302	PFHxA	307-24-4	0.005
6248392	20220302	PFHxS	355-46-4	0.0023
6248392	20220302	PFNA	375-95-1	0.0018
6248392	20220302	PFOA	335-67-1	0.01
6248392	20220302	PFOS	1763-23-1	0.0054
6248392	20220302	PFPeA	2706-90-3	0.0076
6249408	20200610	PFBA	375-22-4	0.0057
6249408	20200610	PFBS	375-73-5	0.0038
6249408	20200610	PFHpA	375-85-9	0.0036
6249408	20200610	PFHxA	307-24-4	0.0044
6249408	20200610	PFHxS	355-46-4	0.003
6249408	20200610	PFNA	375-95-1	0.0029
6249408	20200610	PFOA	335-67-1	0.014
6249408	20200610	PFOS	1763-23-1	0.0098
6249408	20200610	PFPeA	2706-90-3	0.0049
6249470	20200615	PFBA	375-22-4	0.0042
6249470	20200615	PFBS	375-73-5	0.0083
6249470	20200615	PFHpA	375-85-9	0.0022
6249470	20200615	PFHxA	307-24-4	0.005
6249470	20200615	PFHxS	355-46-4	0.0024
6249470	20200615	PFNA	375-95-1	0.0014
6249470	20200615	PFOA	335-67-1	0.0084
6249470	20200615	PFOS	1763-23-1	0.013
6249470	20200615	PFPeA	2706-90-3	0.005
6249662	20200909	PFBA	375-22-4	0.0049
6249662	20200909	PFBS	375-73-5	0.0041
6249662	20200909	PFHpA	375-85-9	0.0026
6249662	20200909	PFHxA	307-24-4	0.0039
6249662	20200909	PFHxS	355-46-4	0.007
6249662	20200909	PFOA	335-67-1	0.013
6249662	20200909	PFOS	1763-23-1	0.0097
6249662	20200909	PFPeA	2706-90-3	0.0051
6249998	20200616	6:2 FTS	27619-97-2	0.0052
6249998	20200616	PFBA	375-22-4	0.0091
6249998	20200616	PFBS	375-73-5	0.016
6249998	20200616	PFHpA	375-85-9	0.0044
6249998	20200616	PFHxA	307-24-4	0.01
6249998	20200616	PFHxS	355-46-4	0.0054
6249998	20200616	PFNA	375-95-1	0.0016
6249998	20200616	PFOA	335-67-1	0.012
6249998	20200616	PFOS	1763-23-1	0.017
6249998	20200616	PFPeA	2706-90-3	0.013
6250368	20200616	PFBA	375-22-4	0.0074
6250368	20200616	PFBS	375-73-5	0.013
6250368	20200616	PFDA	335-76-2	0.001
6250368	20200616	PFHpA	375-85-9	0.0033
6250368	20200616	PFHxA	307-24-4	0.012
6250368	20200616	PFHxS	355-46-4	0.0019
6250368	20200616	PFNA	375-95-1	0.0013
6250368	20200616	PFOA	335-67-1	0.015
6250368	20200616	PFOS	1763-23-1	0.0077
6250368	20200616	PFPeA	2706-90-3	0.014
6250428	20200918	PFBA	375-22-4	0.0067
6250428	20200918	PFBS	375-73-5	0.022
6250428	20200918	PFHpA	375-85-9	0.0034
6250428	20200918	PFHxA	307-24-4	0.014
6250428	20200918	PFHxS	355-46-4	0.003
6250428	20200918	PFNA	375-95-1	0.0011
6250428	20200918	PFOA	335-67-1	0.013
6250428	20200918	PFOS	1763-23-1	0.0074
6250428	20200918	PFPeA	2706-90-3	0.029
6250652	20200909	PFBA	375-22-4	0.0024
6250652	20200909	PFBS	375-73-5	0.0021
6250652	20200909	PFHpA	375-85-9	0.0015
6250652	20200909	PFHxA	307-24-4	0.0018
6250652	20200909	PFHxS	355-46-4	0.0025
6250652	20200909	PFOA	335-67-1	0.005
6250652	20200909	PFOS	1763-23-1	0.0067
6250652	20200909	PFPeA	2706-90-3	0.0032
6250666	20200610	PFBA	375-22-4	0.0088
6250666	20200610	PFBS	375-73-5	0.022
6250666	20200610	PFDA	335-76-2	0.001
6250666	20200610	PFHpA	375-85-9	0.0055
6250666	20200610	PFHxA	307-24-4	0.017
6250666	20200610	PFHxS	355-46-4	0.0058
6250666	20200610	PFNA	375-95-1	0.0022
6250666	20200610	PFOA	335-67-1	0.025
6250666	20200610	PFOS	1763-23-1	0.021
6250666	20200610	PFPeA	2706-90-3	0.021
6250676	20200616	PFBA	375-22-4	0.0074
6250676	20200616	PFBS	375-73-5	0.02
6250676	20200616	PFHpA	375-85-9	0.0032
6250676	20200616	PFHxA	307-24-4	0.0086
6250676	20200616	PFHxS	355-46-4	0.0039
6250676	20200616	PFNA	375-95-1	0.0013
6250676	20200616	PFOA	335-67-1	0.013
6250676	20200616	PFOS	1763-23-1	0.011
6250676	20200616	PFPeA	2706-90-3	0.01
6250844	20230912	PFOA	335-67-1	0.0011
6251078	20200930	PFBA	375-22-4	0.007
6251078	20200930	PFBS	375-73-5	0.0047
6251078	20200930	PFHpA	375-85-9	0.0042
6251078	20200930	PFHxA	307-24-4	0.0055
6251078	20200930	PFHxS	355-46-4	0.0025
6251078	20200930	PFNA	375-95-1	0.0013
6251078	20200930	PFOA	335-67-1	0.023
6251078	20200930	PFOS	1763-23-1	0.0069
6251078	20200930	PFPeA	2706-90-3	0.0074
6251110	20200909	6:2 FTS	27619-97-2	0.0019
6251110	20200909	PFBA	375-22-4	0.009
6251110	20200909	PFHpA	375-85-9	0.0039
6251110	20200909	PFHxA	307-24-4	0.013
6251110	20200909	PFHxS	355-46-4	0.0045
6251110	20200909	PFNA	375-95-1	0.0015
6251110	20200909	PFOA	335-67-1	0.013
6251110	20200909	PFOS	1763-23-1	0.0094
6251110	20200909	PFPeA	2706-90-3	0.023
6261548	20220823	PFBA	375-22-4	0.013
6261548	20220823	PFBS	375-73-5	0.007
6261548	20220823	PFHpA	375-85-9	0.0074
6261548	20220823	PFHxA	307-24-4	0.0098
6261548	20220823	PFHxS	355-46-4	0.0052
6261548	20220823	PFNA	375-95-1	0.0024
6261548	20220823	PFOA	335-67-1	0.021
6261548	20220823	PFOS	1763-23-1	0.011
6261548	20220823	PFPeA	2706-90-3	0.0089
6262926	20200818	PFBA	375-22-4	0.0047
6262926	20200818	PFBS	375-73-5	0.005
6262926	20200818	PFDA	335-76-2	0.0011
6262926	20200818	PFHpA	375-85-9	0.0035
6262926	20200818	PFHxA	307-24-4	0.005
6262926	20200818	PFHxS	355-46-4	0.0021
6262926	20200818	PFNA	375-95-1	0.0013
6262926	20200818	PFOA	335-67-1	0.0076
6262926	20200818	PFOS	1763-23-1	0.0055
6262926	20200818	PFPeA	2706-90-3	0.006
6877193	20190910	6:2 FTS	27619-97-2	0.0077
6877193	20190910	PFBS	375-73-5	0.0018
6877193	20190910	PFHxA	307-24-4	0.0016
6877193	20190910	PFOA	335-67-1	0.001
6877295	20190909	PFBS	375-73-5	0.0011
6877295	20190909	PFHxA	307-24-4	0.0012
6877295	20190909	PFOA	335-67-1	0.0012
6877337	20190910	PFBS	375-73-5	0.0009
6877337	20190910	PFHxA	307-24-4	0.0012
6877337	20190910	PFOA	335-67-1	0.0011
8111583	20190909	PFBA	375-22-4	0.0047
8111755	20190909	PFOA	335-67-1	0.0008
8127529	20190917	PFOA	335-67-1	0.0012
8139224	20190910	PFOA	335-67-1	0.0009
8139392	20190910	PFOA	335-67-1	0.0011
8139706	20190916	PFHxA	307-24-4	0.0017
8139706	20190916	PFHxS	355-46-4	0.001
8139706	20190916	PFOA	335-67-1	0.0014
8139706	20190916	PFOS	1763-23-1	0.0018
8139706	20190916	PFPeA	2706-90-3	0.0021
8140016	20230330	PFOS	1763-23-1	0.0024
8140104	20240326	PFBS	375-73-5	0.003
8140104	20240326	PFHxA	307-24-4	0.011
8140104	20240326	PFHxS	355-46-4	0.0018
8140104	20240326	PFOA	335-67-1	0.0037
8140104	20240326	PFPeA	2706-90-3	0.018
8140160	20190917	PFBA	375-22-4	0.0034
8140160	20190917	PFBS	375-73-5	0.0019
8140160	20190917	PFHpA	375-85-9	0.0009
8140160	20190917	PFHxA	307-24-4	0.0032
8140160	20190917	PFHxS	355-46-4	0.0022
8140160	20190917	PFOA	335-67-1	0.0023
8140160	20190917	PFOS	1763-23-1	0.0026
8140160	20190917	PFPeA	2706-90-3	0.0064
8140246	20230220	6:2 FTS	27619-97-2	0.0085
8140246	20230220	PFBS	375-73-5	0.0026
8140246	20230220	PFHpA	375-85-9	0.0046
8140246	20230220	PFHxA	307-24-4	0.012
8140246	20230220	PFHxS	355-46-4	0.017
8140246	20230220	PFOA	335-67-1	0.0034
8140246	20230220	PFOS	1763-23-1	0.032
8140246	20230220	PFPeA	2706-90-3	0.026
8140260	20240403	PFOS	1763-23-1	0.0061
8140280	20240403	PFHxA	307-24-4	0.02
8140280	20240403	PFNA	375-95-1	0.0023
8140280	20240403	PFOA	335-67-1	0.0065
8140280	20240403	PFPeA	2706-90-3	0.017
8141516	20190912	PFBA	375-22-4	0.0036
8141516	20190912	PFBS	375-73-5	0.0013
8141516	20190912	PFHpA	375-85-9	0.001
8141516	20190912	PFHxA	307-24-4	0.0028
8141516	20190912	PFHxS	355-46-4	0.002
8141516	20190912	PFOA	335-67-1	0.002
8141516	20190912	PFOS	1763-23-1	0.0019
8141516	20190912	PFPeA	2706-90-3	0.0049
8149877	20190917	6:2 FTS	27619-97-2	0.025
8152471	20190905	6:2 FTS	27619-97-2	0.014
8152471	20190905	PFHxA	307-24-4	0.0011
8152471	20190905	PFOA	335-67-1	0.0009
8153511	20190916	PFHxA	307-24-4	0.0008
8153511	20190916	PFOS	1763-23-1	0.0009
8153625	20190918	PFHxA	307-24-4	0.0009
8153625	20190918	PFOA	335-67-1	0.001
8153799	20190911	PFHxA	307-24-4	0.0014
8153799	20190911	PFOA	335-67-1	0.0011
8153799	20190911	PFPeA	2706-90-3	0.0017
8430966	20190916	PFOA	335-67-1	0.0011
8970998	20230816	PFBA	375-22-4	0.0022
8970998	20230816	PFBS	375-73-5	0.0006
8970998	20230816	PFHpA	375-85-9	0.0011
8970998	20230816	PFHxA	307-24-4	0.0015
8970998	20230816	PFNA	375-95-1	0.0006
8970998	20230816	PFOA	335-67-1	0.0018
8970998	20230816	PFOS	1763-23-1	0.002
8970998	20230816	PFPeA	2706-90-3	0.0025
8971114	20190912	6:2 FTS	27619-97-2	0.0058
8971114	20190912	PFBA	375-22-4	0.0041
8971114	20190912	PFHpA	375-85-9	0.0013
8971114	20190912	PFHxA	307-24-4	0.0054
8971114	20190912	PFOA	335-67-1	0.0018
8971114	20190912	PFOS	1763-23-1	0.0019
8971114	20190912	PFPeA	2706-90-3	0.01
8972788	20190912	PFBS	375-73-5	0.0015
8974256	20190912	PFBS	375-73-5	0.0014
8974256	20190912	PFHxA	307-24-4	0.0009
8974256	20190912	PFHxS	355-46-4	0.0014
8974256	20190912	PFOS	1763-23-1	0.0031
9052735	20190911	PFHxA	307-24-4	0.0009
9052735	20190911	PFOA	335-67-1	0.0012
9053513	20190912	PFOA	335-67-1	0.0009
9433599	20200309	PFBA	375-22-4	0.0023
9433599	20200309	PFBS	375-73-5	0.0023
9433599	20200309	PFHpA	375-85-9	0.0034
9433599	20200309	PFHxA	307-24-4	0.0033
9433599	20200309	PFHxS	355-46-4	0.0035
9433599	20200309	PFNA	375-95-1	0.0039
9433599	20200309	PFOA	335-67-1	0.0055
9433599	20200309	PFOS	1763-23-1	0.004
9433599	20200309	PFPeA	2706-90-3	0.0052
9434111	20220815	PFBA	375-22-4	0.0021
9434111	20220815	PFBS	375-73-5	0.0022
9434111	20220815	PFHpA	375-85-9	0.0025
9434111	20220815	PFHxA	307-24-4	0.0026
9434111	20220815	PFHxS	355-46-4	0.0019
9434111	20220815	PFNA	375-95-1	0.0012
9434111	20220815	PFOA	335-67-1	0.0038
9434111	20220815	PFOS	1763-23-1	0.003
9434111	20220815	PFPeA	2706-90-3	0.0033
9436617	20200921	PFBA	375-22-4	0.0024
9436617	20200921	PFBS	375-73-5	0.0013
9436617	20200921	PFHpA	375-85-9	0.0012
9436617	20200921	PFHxA	307-24-4	0.0016
9436617	20200921	PFHxS	355-46-4	0.0011
9436617	20200921	PFOA	335-67-1	0.0028
9436617	20200921	PFOS	1763-23-1	0.0028
9436617	20200921	PFPeA	2706-90-3	0.0018
9441123	20230920	PFOA	335-67-1	0.0029
9441123	20230920	PFOS	1763-23-1	0.0024
9441123	20230920	PFPeA	2706-90-3	0.0013
9442083	20220907	PFBA	375-22-4	0.005
9442083	20220907	PFBS	375-73-5	0.0046
9442083	20220907	PFHpA	375-85-9	0.0019
9442083	20220907	PFHxA	307-24-4	0.0039
9442083	20220907	PFHxS	355-46-4	0.0017
9442083	20220907	PFNA	375-95-1	0.0019
9442083	20220907	PFOA	335-67-1	0.0048
9442083	20220907	PFOS	1763-23-1	0.0053
9442083	20220907	PFPeA	2706-90-3	0.0044
9442119	20220816	PFBA	375-22-4	0.0045
9442119	20220816	PFBS	375-73-5	0.0068
9442119	20220816	PFHxA	307-24-4	0.0054
9442119	20220816	PFHxS	355-46-4	0.0021
9442119	20220816	PFNA	375-95-1	0.0019
9442119	20220816	PFOA	335-67-1	0.0086
9442119	20220816	PFOS	1763-23-1	0.0052
9442119	20220816	PFPeA	2706-90-3	0.0055
9447041	20200309	PFHxS	355-46-4	0.0021
9447041	20200309	PFOA	335-67-1	0.0025
9447041	20200309	PFOS	1763-23-1	0.0042
9453831	20200221	PFPeA	2706-90-3	0.0071
9454149	20200625	PFBA	375-22-4	0.0092
9454149	20200625	PFBS	375-73-5	0.0013
9454149	20200625	PFHpA	375-85-9	0.0022
9454149	20200625	PFHxA	307-24-4	0.0033
9454149	20200625	PFHxS	355-46-4	0.0034
9454149	20200625	PFNA	375-95-1	0.0017
9454149	20200625	PFOA	335-67-1	0.0084
9454149	20200625	PFOS	1763-23-1	0.0045
9454149	20200625	PFPeA	2706-90-3	0.0039
9454617	20220914	PFBA	375-22-4	0.0039
9454617	20220914	PFBS	375-73-5	0.0034
9454617	20220914	PFHpA	375-85-9	0.0016
9454617	20220914	PFHxA	307-24-4	0.0024
9454617	20220914	PFHxS	355-46-4	0.0016
9454617	20220914	PFOA	335-67-1	0.0037
9454617	20220914	PFOS	1763-23-1	0.0031
9454617	20220914	PFPeA	2706-90-3	0.0027
9479156	20200625	PFBA	375-22-4	0.017
9479156	20200625	PFBS	375-73-5	0.002
9479156	20200625	PFHpA	375-85-9	0.0051
9479156	20200625	PFHxA	307-24-4	0.0083
9479156	20200625	PFHxS	355-46-4	0.007
9479156	20200625	PFNA	375-95-1	0.0017
9479156	20200625	PFOA	335-67-1	0.02
9479156	20200625	PFOS	1763-23-1	0.0062
9479156	20200625	PFPeA	2706-90-3	0.01
9481686	20200813	PFBA	375-22-4	0.012
9481686	20200813	PFBS	375-73-5	0.004
9481686	20200813	PFDA	335-76-2	0.0016
9481686	20200813	PFHpA	375-85-9	0.0082
9481686	20200813	PFHxA	307-24-4	0.0093
9481686	20200813	PFHxS	355-46-4	0.0049
9481686	20200813	PFNA	375-95-1	0.011
9481686	20200813	PFOA	335-67-1	0.011
9481686	20200813	PFOS	1763-23-1	0.01
9481686	20200813	PFPeA	2706-90-3	0.014
9481686	20200813	PFUnDA	2058-94-8	0.0015
9481698	20200813	PFBA	375-22-4	0.014
9481698	20200813	PFBS	375-73-5	0.0043
9481698	20200813	PFHpA	375-85-9	0.0072
9481698	20200813	PFHxA	307-24-4	0.0092
9481698	20200813	PFHxS	355-46-4	0.0041
9481698	20200813	PFNA	375-95-1	0.0042
9481698	20200813	PFOA	335-67-1	0.014
9481698	20200813	PFOS	1763-23-1	0.0075
9481698	20200813	PFPeA	2706-90-3	0.012
9481742	20230808	PFBA	375-22-4	0.0057
9481742	20230808	PFHpA	375-85-9	0.0022
9481742	20230808	PFHxA	307-24-4	0.0037
9481742	20230808	PFNA	375-95-1	0.0023
9481742	20230808	PFOA	335-67-1	0.0039
9481742	20230808	PFOS	1763-23-1	0.0019
9481742	20230808	PFPeA	2706-90-3	0.0047
9481992	20230926	PFBA	375-22-4	0.0098
9481992	20230926	PFBS	375-73-5	0.0031
9481992	20230926	PFDA	335-76-2	0.001
9481992	20230926	PFHpA	375-85-9	0.0096
9481992	20230926	PFHxA	307-24-4	0.015
9481992	20230926	PFHxS	355-46-4	0.0035
9481992	20230926	PFNA	375-95-1	0.0046
9481992	20230926	PFOA	335-67-1	0.019
9481992	20230926	PFOS	1763-23-1	0.0078
9481992	20230926	PFPeA	2706-90-3	0.012
9483432	20200625	PFBA	375-22-4	0.0067
9483432	20200625	PFBS	375-73-5	0.002
9483432	20200625	PFHpA	375-85-9	0.0026
9483432	20200625	PFHxA	307-24-4	0.0081
9483432	20200625	PFHxS	355-46-4	0.0086
9483432	20200625	PFNA	375-95-1	0.0011
9483432	20200625	PFOA	335-67-1	0.023
9483432	20200625	PFOS	1763-23-1	0.0048
9483432	20200625	PFPeA	2706-90-3	0.0042
9483472	20230912	PFBA	375-22-4	0.004
9483472	20230912	PFHpA	375-85-9	0.001
9483472	20230912	PFHxA	307-24-4	0.0014
9483472	20230912	PFNA	375-95-1	0.0011
9483472	20230912	PFOA	335-67-1	0.0018
9483472	20230912	PFPeA	2706-90-3	0.0075
9484462	20200812	PFBA	375-22-4	0.0049
9484462	20200812	PFBS	375-73-5	0.0018
9484462	20200812	PFHpA	375-85-9	0.0027
9484462	20200812	PFHxA	307-24-4	0.0046
9484462	20200812	PFNA	375-95-1	0.0011
9484462	20200812	PFOA	335-67-1	0.0046
9484462	20200812	PFOS	1763-23-1	0.002
9484462	20200812	PFPeA	2706-90-3	0.0042
9485398	20230330	PFBA	375-22-4	0.0038
9485398	20230330	PFBS	375-73-5	0.0017
9485398	20230330	PFHpA	375-85-9	0.0024
9485398	20230330	PFHxA	307-24-4	0.0035
9485398	20230330	PFHxS	355-46-4	0.0023
9485398	20230330	PFNA	375-95-1	0.0017
9485398	20230330	PFOA	335-67-1	0.0058
9485398	20230330	PFOS	1763-23-1	0.0042
9485398	20230330	PFPeA	2706-90-3	0.0045
9485604	20220907	PFBA	375-22-4	0.0043
9485604	20220907	PFHpA	375-85-9	0.001
9485604	20220907	PFHxA	307-24-4	0.0012
9485604	20220907	PFOA	335-67-1	0.0013
9485604	20220907	PFPeA	2706-90-3	0.0027
9512896	20200813	PFBS	375-73-5	0.0027
9512896	20200813	PFHxA	307-24-4	0.0011
9512896	20200813	PFOA	335-67-1	0.003
9512896	20200813	PFOS	1763-23-1	0.0027
9512896	20200813	PFPeA	2706-90-3	0.0014
9512914	20200204	PFBA	375-22-4	0.0031
9512914	20200204	PFBS	375-73-5	0.0038
9512914	20200204	PFHpA	375-85-9	0.002
9512914	20200204	PFHxA	307-24-4	0.0022
9512914	20200204	PFHxS	355-46-4	0.003
9512914	20200204	PFOA	335-67-1	0.011
9512914	20200204	PFOS	1763-23-1	0.0015
9512914	20200204	PFPeA	2706-90-3	0.003
9512952	20230919	PFBS	375-73-5	0.0014
9512952	20230919	PFHxS	355-46-4	0.0012
9512952	20230919	PFOA	335-67-1	0.002
9512952	20230919	PFOS	1763-23-1	0.0033
9513022	20200810	6:2 FTS	27619-97-2	0.0032
9513022	20200810	PFBA	375-22-4	0.0042
9513022	20200810	PFBS	375-73-5	0.0034
9513022	20200810	PFHpA	375-85-9	0.0027
9513022	20200810	PFHxA	307-24-4	0.0046
9513022	20200810	PFNA	375-95-1	0.0012
9513022	20200810	PFOA	335-67-1	0.0064
9513022	20200810	PFOS	1763-23-1	0.0041
9513022	20200810	PFPeA	2706-90-3	0.006
9513352	20200624	PFBA	375-22-4	0.0034
9513352	20200624	PFBS	375-73-5	0.0035
9513352	20200624	PFHpA	375-85-9	0.0021
9513352	20200624	PFHxA	307-24-4	0.0039
9513352	20200624	PFHxS	355-46-4	0.0016
9513352	20200624	PFOA	335-67-1	0.0067
9513352	20200624	PFOS	1763-23-1	0.0055
9513352	20200624	PFPeA	2706-90-3	0.0054
9513394	20200810	PFBA	375-22-4	0.0032
9513394	20200810	PFBS	375-73-5	0.004
9513394	20200810	PFHpA	375-85-9	0.002
9513394	20200810	PFHxA	307-24-4	0.0033
9513394	20200810	PFHxS	355-46-4	0.0016
9513394	20200810	PFOA	335-67-1	0.0063
9513394	20200810	PFOS	1763-23-1	0.0056
9513394	20200810	PFPeA	2706-90-3	0.0041
9513510	20200825	PFBA	375-22-4	0.0061
9513510	20200825	PFBS	375-73-5	0.0052
9513510	20200825	PFHpA	375-85-9	0.0044
9513510	20200825	PFHpS	375-92-8	0.001
9513510	20200825	PFHxA	307-24-4	0.0082
9513510	20200825	PFHxS	355-46-4	0.018
9513510	20200825	PFNA	375-95-1	0.0017
9513510	20200825	PFOA	335-67-1	0.014
9513510	20200825	PFOS	1763-23-1	0.056
9513510	20200825	PFPeA	2706-90-3	0.0076
9513832	20200918	PFBA	375-22-4	0.02
9513832	20200918	PFBS	375-73-5	0.0067
9513832	20200918	PFDA	335-76-2	0.0015
9513832	20200918	PFHpA	375-85-9	0.0088
9513832	20200918	PFHxA	307-24-4	0.015
9513832	20200918	PFHxS	355-46-4	0.019
9513832	20200918	PFNA	375-95-1	0.0029
9513832	20200918	PFOA	335-67-1	0.035
9513832	20200918	PFOS	1763-23-1	0.042
9513832	20200918	PFPeA	2706-90-3	0.02
9513836	20200302	PFBS	375-73-5	0.0012
9513836	20200302	PFHxA	307-24-4	0.001
9513836	20200302	PFOA	335-67-1	0.0021
9513836	20200302	PFOS	1763-23-1	0.0027
9513840	20200828	PFBA	375-22-4	0.0049
9513840	20200828	PFBS	375-73-5	0.004
9513840	20200828	PFHpA	375-85-9	0.0029
9513840	20200828	PFHxA	307-24-4	0.0052
9513840	20200828	PFHxS	355-46-4	0.0019
9513840	20200828	PFNA	375-95-1	0.001
9513840	20200828	PFOA	335-67-1	0.0068
9513840	20200828	PFOS	1763-23-1	0.006
9513840	20200828	PFPeA	2706-90-3	0.0081
9514920	20230912	PFBA	375-22-4	0.0061
9514920	20230912	PFBS	375-73-5	0.0011
9514920	20230912	PFHpA	375-85-9	0.0017
9514920	20230912	PFHxA	307-24-4	0.002
9514920	20230912	PFNA	375-95-1	0.0015
9514920	20230912	PFOA	335-67-1	0.0063
9514920	20230912	PFOS	1763-23-1	0.0027
9514920	20230912	PFPeA	2706-90-3	0.0068
9515204	20230314	PFBA	375-22-4	0.0062
9515204	20230314	PFBS	375-73-5	0.0051
9515204	20230314	PFHpA	375-85-9	0.003
9515204	20230314	PFHxA	307-24-4	0.0059
9515204	20230314	PFHxS	355-46-4	0.0026
9515204	20230314	PFNA	375-95-1	0.0025
9515204	20230314	PFOA	335-67-1	0.0079
9515204	20230314	PFOS	1763-23-1	0.0079
9515204	20230314	PFPeA	2706-90-3	0.005
9515526	20200812	PFBA	375-22-4	0.0097
9515526	20200812	PFDA	335-76-2	0.0009
9515526	20200812	PFHpA	375-85-9	0.0047
9515526	20200812	PFHxA	307-24-4	0.0073
9515526	20200812	PFHxS	355-46-4	0.0021
9515526	20200812	PFNA	375-95-1	0.0018
9515526	20200812	PFOA	335-67-1	0.0096
9515526	20200812	PFOS	1763-23-1	0.01
9515526	20200812	PFPeA	2706-90-3	0.011
9515564	20220803	PFBA	375-22-4	0.0043
9515564	20220803	PFBS	375-73-5	0.0043
9515564	20220803	PFHpA	375-85-9	0.0033
9515564	20220803	PFHpS	375-92-8	0.0011
9515564	20220803	PFHxA	307-24-4	0.0045
9515564	20220803	PFHxS	355-46-4	0.015
9515564	20220803	PFNA	375-95-1	0.0012
9515564	20220803	PFOA	335-67-1	0.012
9515564	20220803	PFOS	1763-23-1	0.021
9515564	20220803	PFPeA	2706-90-3	0.0075
9515628	20200810	PFBA	375-22-4	0.01
9515628	20200810	PFBS	375-73-5	0.012
9515628	20200810	PFHpA	375-85-9	0.0034
9515628	20200810	PFHxA	307-24-4	0.0065
9515628	20200810	PFHxS	355-46-4	0.0016
9515628	20200810	PFNA	375-95-1	0.0014
9515628	20200810	PFOA	335-67-1	0.0081
9515628	20200810	PFOS	1763-23-1	0.0057
9515628	20200810	PFPeA	2706-90-3	0.0087
9840538	20190910	PFBS	375-73-5	0.0017
9840538	20190910	PFHpA	375-85-9	0.001
9840538	20190910	PFHxA	307-24-4	0.0028
9840538	20190910	PFOA	335-67-1	0.0014
9840538	20190910	PFOS	1763-23-1	0.001
9840538	20190910	PFPeA	2706-90-3	0.0037
9841752	20190911	PFBA	375-22-4	0.0038
9841752	20190911	PFBS	375-73-5	0.0008
9841752	20190911	PFHxA	307-24-4	0.0011
9841752	20190911	PFOA	335-67-1	0.0014
10220060	20190911	PFOA	335-67-1	0.0008
10220190	20190911	PFOA	335-67-1	0.0009
10222268	20190912	PFHxA	307-24-4	0.0009
10222268	20190912	PFOA	335-67-1	0.0028
10222268	20190912	PFOS	1763-23-1	0.0097
10222374	20190912	PFOS	1763-23-1	0.0009
10925137	20190909	PFBA	375-22-4	0.0032
10925137	20190909	PFBS	375-73-5	0.002
10925137	20190909	PFHpA	375-85-9	0.0013
10925137	20190909	PFHxA	307-24-4	0.0046
10925137	20190909	PFHxS	355-46-4	0.0013
10925137	20190909	PFOA	335-67-1	0.0026
10925137	20190909	PFOS	1763-23-1	0.0038
10925137	20190909	PFPeA	2706-90-3	0.0066
10925875	20190909	PFHxA	307-24-4	0.0016
10925875	20190909	PFOA	335-67-1	0.0014
10925875	20190909	PFOS	1763-23-1	0.0008
10926401	20190909	PFBA	375-22-4	0.0055
10926401	20190909	PFBS	375-73-5	0.0088
10926401	20190909	PFHpA	375-85-9	0.002
10926401	20190909	PFHxA	307-24-4	0.0072
10926401	20190909	PFHxS	355-46-4	0.0023
10926401	20190909	PFOA	335-67-1	0.0046
10926401	20190909	PFOS	1763-23-1	0.0052
10926401	20190909	PFPeA	2706-90-3	0.0074
11050052	20190903	PFBA	375-22-4	0.0038
11050052	20190903	PFBS	375-73-5	0.0013
11050052	20190903	PFHpA	375-85-9	0.0012
11050052	20190903	PFHxA	307-24-4	0.0015
11050052	20190903	PFOA	335-67-1	0.0022
11050052	20190903	PFOS	1763-23-1	0.0013
11050052	20190903	PFPeA	2706-90-3	0.0018
12997122	20190911	PFHpA	375-85-9	0.0011
12997122	20190911	PFHxA	307-24-4	0.0011
12997122	20190911	PFOA	335-67-1	0.0016
12998878	20190911	PFOA	335-67-1	0.0013
12999322	20190910	PFBA	375-22-4	0.0044
12999322	20190910	PFBS	375-73-5	0.0009
12999322	20190910	PFHpA	375-85-9	0.0011
12999322	20190910	PFHxA	307-24-4	0.0013
12999322	20190910	PFOA	335-67-1	0.0021
12999322	20190910	PFOS	1763-23-1	0.0013
12999814	20220928	PFBA	375-22-4	0.0046
12999814	20220928	PFBS	375-73-5	0.0017
12999814	20220928	PFHpA	375-85-9	0.001
12999814	20220928	PFHxA	307-24-4	0.0019
12999814	20220928	PFHxS	355-46-4	0.0006
12999814	20220928	PFNA	375-95-1	0.0006
12999814	20220928	PFOA	335-67-1	0.0019
12999814	20220928	PFOS	1763-23-1	0.0022
12999814	20220928	PFPeA	2706-90-3	0.0027
13153963	20230815	PFBA	375-22-4	0.0067
13153963	20230815	PFBS	375-73-5	0.012
13153963	20230815	PFDA	335-76-2	0.0006
13153963	20230815	PFHpA	375-85-9	0.0019
13153963	20230815	PFHxA	307-24-4	0.0045
13153963	20230815	PFHxS	355-46-4	0.0021
13153963	20230815	PFNA	375-95-1	0.0009
13153963	20230815	PFOA	335-67-1	0.0042
13153963	20230815	PFOS	1763-23-1	0.006
13153963	20230815	PFPeA	2706-90-3	0.0042
13153971	202109	PFBS	375-73-5	0.0536
13153971	202109	PFHpA	375-85-9	0.00206
13153971	202109	PFHxA	307-24-4	0.00525
13153971	202109	PFHxS	355-46-4	0.00231
13153971	202109	PFOA	335-67-1	0.00432
13153971	202109	PFOS	1763-23-1	0.0046
13153971	202109	PFPeA	2706-90-3	0.00435
15445645	20190911	PFBA	375-22-4	0.0032
15445645	20190911	PFBS	375-73-5	0.0025
15445645	20190911	PFHpA	375-85-9	0.0011
15445645	20190911	PFHxA	307-24-4	0.0026
15445645	20190911	PFOA	335-67-1	0.0022
15445645	20190911	PFPeA	2706-90-3	0.0022
19453759	20190923	PFOA	335-67-1	0.0014
19454249	20190923	PFOA	335-67-1	0.0018
19464152	20230814	PFBA	375-22-4	0.0036
19464152	20230814	PFBS	375-73-5	0.0022
19464152	20230814	PFHpA	375-85-9	0.001
19464152	20230814	PFHxA	307-24-4	0.002
19464152	20230814	PFHxS	355-46-4	0.0012
19464152	20230814	PFNA	375-95-1	0.0005
19464152	20230814	PFOA	335-67-1	0.0036
19464152	20230814	PFOS	1763-23-1	0.0032
19464152	20230814	PFPeA	2706-90-3	0.0023
19464254	20230918	PFBA	375-22-4	0.0052
19464254	20230918	PFBS	375-73-5	0.012
19464254	20230918	PFHpA	375-85-9	0.0012
19464254	20230918	PFHxA	307-24-4	0.0038
19464254	20230918	PFHxS	355-46-4	0.0009
19464254	20230918	PFNA	375-95-1	0.0007
19464254	20230918	PFOA	335-67-1	0.0028
19464254	20230918	PFOS	1763-23-1	0.0029
19464254	20230918	PFPeA	2706-90-3	0.0038
19464300	20230824	PFBA	375-22-4	0.0073
19464300	20230824	PFBS	375-73-5	0.018
19464300	20230824	PFDA	335-76-2	0.0006
19464300	20230824	PFHpA	375-85-9	0.0017
19464300	20230824	PFHxA	307-24-4	0.0057
19464300	20230824	PFHxS	355-46-4	0.002
19464300	20230824	PFNA	375-95-1	0.0008
19464300	20230824	PFOA	335-67-1	0.0039
19464300	20230824	PFOS	1763-23-1	0.0049
19464300	20230824	PFPeA	2706-90-3	0.0051
166808422	20190909	PFNA	375-95-1	0.0009
166808422	20190909	PFOA	335-67-1	0.0009
932040221	20220208	PFBA	375-22-4	0.0029
932040221	20220208	PFHpA	375-85-9	0.001
932040221	20220208	PFHxA	307-24-4	0.0013
932040221	20220208	PFOA	335-67-1	0.0022
932040221	20220208	PFOS	1763-23-1	0.0015
932040221	20220208	PFPeA	2706-90-3	0.0028
#Table S1: detected raw stream surface water per- and polyfluoroalkyl substances (PFAS) concentrations utilized to compute the chemical Exposure Activity Ratios (EAR) [Sample data is in the format of four digit year, two digit month, and two digit day (YYYYDDMM). For some data, sample month and days were not available. For full names of abbreviated chemicals, see Table S7. NHD comid; National Hyd…

## Sheet: Table_S2_Excluded_Bioassays
CAS	endPoint	Chemical_name	Compound_relation	Chemical_abbreviation
307-24-4	ATG_M_19_CIS_dn	Perfluorohexanoic acid	Parent	PFHxA
307-24-4	NVS_ENZ_hAurA	Perfluorohexanoic acid	Parent	PFHxA
307-24-4	TOX21_ERR_Agonist	Perfluorohexanoic acid	Parent	PFHxA
307-24-4	TOX21_MMP_ratio_down	Perfluorohexanoic acid	Parent	PFHxA
307-24-4	TOX21_PGC_ERR_Agonist	Perfluorohexanoic acid	Parent	PFHxA
307-24-4	TOX21_RT_HEPG2_FLO_24hr_viability	Perfluorohexanoic acid	Parent	PFHxA
307-24-4	TOX21_RT_HEPG2_FLO_40hr_ctrl_viability	Perfluorohexanoic acid	Parent	PFHxA
307-24-4	LTEA_HepaRG_APOA5_up	Perfluorohexanoic acid	Parent	PFHxA
307-24-4	LTEA_HepaRG_GADD45A_up	Perfluorohexanoic acid	Parent	PFHxA
307-24-4	NVS_ENZ_hHDAC3	Perfluorohexanoic acid	Parent	PFHxA
307-24-4	TOX21_RT_HEPG2_FLO_16hr_ctrl_viability	Perfluorohexanoic acid	Parent	PFHxA
307-24-4	TOX21_RT_HEPG2_FLO_32hr_ctrl_viability	Perfluorohexanoic acid	Parent	PFHxA
1763-23-1	Tanguay_ZF_120hpf_ActivityScore	Perfluorooctanesulfonic acid	Parent	PFOS
375-95-1	NVS_NR_hFXR_Antagonist	Perfluorononanoic acid	Parent	PFNA
375-95-1	NVS_ENZ_hPTPN1_Activator	Perfluorononanoic acid	Parent	PFNA
375-95-1	TOX21_RT_HEPG2_GLO_00hr_ctrl_viability	Perfluorononanoic acid	Parent	PFNA
375-95-1	TOX21_RT_HEPG2_GLO_08hr_ctrl_viability	Perfluorononanoic acid	Parent	PFNA
375-95-1	TOX21_RT_HEPG2_GLO_16hr_ctrl_viability	Perfluorononanoic acid	Parent	PFNA
375-95-1	TOX21_RT_HEPG2_GLO_24hr_ctrl_viability	Perfluorononanoic acid	Parent	PFNA
375-95-1	TOX21_RT_HEPG2_GLO_32hr_ctrl_viability	Perfluorononanoic acid	Parent	PFNA
375-95-1	TOX21_ERb_BLA_Antagonist_ch2	Perfluorononanoic acid	Parent	PFNA
2058-94-8	Tanguay_ZF_120hpf_TR_up	Perfluoroundecanoic acid	Parent	PFUnA
754-91-6	CEETOX_H295R_MTT_cell_viability_dn	Perfluorooctanesulfonamide	Parent	FOSA
754-91-6	TOX21_PR_BLA_Agonist_ch2	Perfluorooctanesulfonamide	Parent	FOSA
754-91-6	TOX21_RT_HEPG2_FLO_32hr_ctrl_viability	Perfluorooctanesulfonamide	Parent	FOSA
754-91-6	TOX21_RT_HEPG2_FLO_40hr_ctrl_viability	Perfluorooctanesulfonamide	Parent	FOSA
754-91-6	TOX21_ERa_LUC_VM7_Agonist_10nM_ICI182780	Perfluorooctanesulfonamide	Parent	FOSA
754-91-6	TOX21_PR_BLA_Agonist_ratio	Perfluorooctanesulfonamide	Parent	FOSA
1763-23-1	ArunA_NOG_NucleusCount_dn	Perfluorooctanesulfonic acid	Parent	PFOS
29457-72-5	TOX21_RT_HEK293_FLO_24hr_viability	Lithium perfluorooctanesulfonate	Salt Form	Li-PFOS
29457-72-5	TOX21_RT_HEK293_FLO_40hr_viability	Lithium perfluorooctanesulfonate	Salt Form	Li-PFOS
2795-39-3	NVS_NR_bER	Potassium perfluorooctanesulfonate	Salt Form	K-PFOS
3871-99-6	TOX21_RT_HEK293_FLO_08hr_viability	Potassium perfluorohexanesulfonate	Salt Form	K-PFHxS
#Table S2: ToxCast assays excluded from analysis due to low quality dose-response curves based on anomalous values or lack of response [endPoint, name of the assay within the ToxCast database (US Environmental Protection Agency, 2022)]

## Sheet: Table_S3_Chemical_EAR
Site Description	Site ID	PFOS maxEAR	PFOA maxEAR	PFNA maxEAR	PFDA maxEAR	PFUnDA maxEAR	PFHpA maxEAR	PFHxS maxEAR	PFOSA maxEAR	PFBA maxEAR	PFHpS maxEAR	PFHxA maxEAR	PFBS maxEAR	ΣEAR
Park Cr (SW-19) at Countyline Rd at Warminster, PA	USGS-01464899	0.0337287	0.000207883	3.60157e-05	-	-	2.74439e-05	2.87805e-05	-	1.25439e-06	1.67902e-06	1.4389e-06	-	0.0340334
Park Creek near Warrington, PA	USGS-01464900	0.0301149	0.000207883	3.60157e-05	-	-	2.22165e-05	2.83087e-05	-	1.25439e-06	1.59065e-06	1.28743e-06	-	0.0304136
L Neshaminy Creek at Neshaminy, PA	USGS-01464905	0.0252965	0.000221742	3.24141e-05	-	-	2.35233e-05	2.07597e-05	-	1.04533e-06	1.32554e-06	1.36317e-06	-	0.0255989
Park Cr (SW-16) bl Keith Vly Rd at Warminster, PA	USGS-01464894	0.0244934	0.000180165	3.78165e-05	-	-	2.15631e-05	2.21751e-05	-	9.51247e-07	1.23717e-06	1.51463e-06	-	0.0247591
North Br Rancocas Ck below Mill Dam at Mt Holly NJ	USGS-0146700510	0.0192735	8.31531e-05	2.16094e-05	-	-	1.96028e-05	8.49261e-06	-	5.95836e-07	8.83695e-07	7.57314e-07	-	0.0194086
Little Neshaminy Creek at Jacksonville, PA	USGS-01464984	0.0180689	0.0002356	3.96173e-05	2.72413e-05	-	1.69891e-05	1.03799e-05	1.62482e-05	1.25439e-06	7.95326e-07	1.06024e-06	-	0.0184183
L Neshaminy Cr at Bristol Rd at Hartsville, PA	USGS-01464915	0.0152582	0.000194024	3.06133e-05	2.72413e-05	-	2.12363e-05	1.22671e-05	-	8.78074e-07	7.95326e-07	1.2117e-06	-	0.0155467
State College Airport Stormwater	Site #6 Spring Creek (Rock Road)	0.012849	4.71201e-05	-	-	-	1.50288e-05	8.02079e-06	-	-	-	9.08777e-07	-	0.0129201
Neshaminy Creek near Langhorne, PA	USGS-01465500	0.00923523	0.000152447	3.42149e-05	-	-	1.53555e-05	4.29348e-06	-	1.67252e-06	-	7.57314e-07	-	0.00944409
Saddle River at Lodi NJ	USGS-01391500	0.00843217	0.000346471	3.96173e-05	5.44825e-05	-	1.79692e-05	2.73651e-06	-	9.19887e-07	-	1.28743e-06	-	0.00889605
Whippany River near Pine Brook NJ	USGS-01381800	0.00682604	0.000166306	2.88126e-05	-	-	1.43754e-05	2.54778e-06	-	9.51247e-07	-	7.57314e-07	-	0.00704008
Musconetcong River at Riegelsville NJ	USGS-01457400	0.00602298	0.000133045	1.80079e-05	-	-	8.49454e-06	9.90804e-07	-	-	-	-	-	0.00618417
Neshaminy Creek nr Valley Rd, at Warwick Twp, PA	USGS-401627075053201	0.00521991	0.000137203	3.60157e-05	5.99308e-05	-	1.30685e-05	2.83087e-06	-	1.04533e-06	-	8.33046e-07	-	0.00547096
Wissahickon Creek at Mouth, Philadelphia, PA	USGS-01474000	0.00481838	0.000166306	6.12267e-05	9.80686e-05	1.74068e-05	1.27418e-05	6.60536e-07	-	9.617e-07	-	9.08777e-07	-	0.00517673
Passaic River at Little Falls NJ	USGS-01389500	0.00441685	0.000180165	2.34102e-05	-	-	1.04548e-05	1.84006e-06	-	7.73541e-07	-	6.5129e-07	-	0.00463451
Rahway River at Rahway NJ	USGS-01395000	0.00441685	0.000291036	4.32188e-05	-	-	2.41768e-05	2.45342e-06	-	1.35892e-06	-	7.42168e-07	-	0.00477996
Conodoguinet Creek near Hogestown, PA	USGS-01570000	0.00401532	5.9593e-05	-	-	-	3.92056e-06	1.46262e-06	-	-	-	-	-	0.00408051
Little Ease Run near Clayton NJ	USGS-01411456	0.00401532	0.000152447	0.000198086	8.71721e-05	3.26378e-05	2.67905e-05	2.31188e-06	-	1.25439e-06	-	7.04302e-07	-	0.0045168
Neshanic River at Reaville NJ	USGS-01398000	0.00401532	0.000133045	3.24141e-05	4.90343e-05	-	1.53555e-05	9.90804e-07	-	1.01397e-06	-	5.5284e-07	-	0.00424772
Pascack Brook at Brookside Ave at Rivervale NJ	USGS-01377850	0.00393501	0.000194024	5.22228e-05	-	-	1.17617e-05	1.41543e-06	-	5.95836e-07	-	-	-	0.00419543
Allegheny River at Kennerdell, PA	USGS-03026175	0.00389486	3.88048e-05	-	-	-	-	-	-	-	-	-	-	0.00393373
Beaver Dam Brook at Ryerson Rd at Lincoln Park NJ	USGS-01388720	0.00389486	0.000180165	-	-	-	8.49454e-06	3.30268e-06	-	5.1221e-07	-	-	-	0.0040877
Valley Creek at Wilson Road near Valley Forge, PA	USGS-01473170	0.0037744	0.000207883	0.000216094	-	-	1.37219e-05	1.08517e-06	2.78541e-05	7.63088e-07	-	5.90705e-07	-	0.00424247
Piney Fork below outfall at South Park Twp, PA	USGS-030750830	0.00333271	0.000166306	3.42149e-05	0.000103517	-	1.20884e-05	1.41543e-06	-	1.35892e-06	-	1.06024e-06	-	0.00365291
Valley Creek at PA Turnpike Br near Valley Forge	USGS-01473169	0.00321225	0.000194024	0.000216094	-	-	1.40487e-05	1.27389e-06	-	7.31728e-07	-	5.83132e-07	-	0.00363908
Manalapan Brook at Federal Road near Manalapan NJ	USGS-01405340	0.0031721	0.000109485	4.50196e-05	-	-	9.80139e-06	1.22671e-06	-	6.48102e-07	-	-	-	0.00333882
Salem River at Woodstown NJ	USGS-01482500	0.00313195	0.000263318	8.28361e-05	5.44825e-05	-	3.13644e-05	1.65134e-06	-	1.02442e-06	-	1.13597e-06	-	0.00356782
Paulins Kill at Blairstown NJ	USGS-01443500	0.00305164	3.46471e-05	-	-	-	3.26713e-06	1.17953e-06	-	-	-	-	-	0.0030912
Reed Branch near Franklinville NJ	USGS-0141145260	0.00301149	0.000194024	7.5633e-05	-	-	2.35233e-05	1.93443e-06	-	1.46346e-06	-	6.96729e-07	-	0.00330884
Dead River near Millington NJ	USGS-01379200	0.00297134	0.000180165	1.98086e-05	-	-	1.11082e-05	1.41543e-06	-	7.00369e-07	-	1.06024e-06	-	0.003186
Wissahickon Creek at Fort Washington, PA	USGS-01473900	0.00285088	0.000138588	4.68204e-05	5.44825e-05	-	1.43754e-05	1.32107e-06	-	1.25439e-06	-	1.36317e-06	-	0.00310917
Slippery Rock Bk at Barbour P at Woodland Park NJ	USGS-01389710	0.00277057	0.000318753	2.34102e-05	-	-	1.37219e-05	1.17953e-06	-	7.31728e-07	-	-	-	0.00312887
Miry Run at Route 533 at Mercerville NJ	USGS-01463850	0.00273042	0.000138588	2.70118e-05	-	-	1.1435e-05	1.17953e-06	-	6.27196e-07	-	-	-	0.00290971
Beaver Brook at Rockaway NJ	USGS-01380100	0.00269026	6.92942e-05	-	-	-	4.90069e-06	1.17953e-06	-	-	-	-	-	0.00276606
Park Creek near Warminster, PA	USGS-01464881	0.00252965	0.000102555	3.06133e-05	-	-	1.47021e-05	1.22671e-06	-	6.27196e-07	-	-	-	0.00267991
Long Branch near Newfield NJ	USGS-01411493	0.0024895	0.000277177	3.06133e-05	-	-	1.66624e-05	3.30268e-06	-	1.77705e-06	-	6.28571e-07	-	0.00281969
State College Airport Stormwater (Big Hollow)	State College Airport Stormwater (Big Hollow)	0.00244934	-	-	-	-	-	-	-	-	-	-	-	0.00244934
Mahoning River above outfall near Hillsville, PA	USGS-03099550	0.00240919	5.82072e-05	1.62071e-05	3.26895e-05	-	6.20755e-06	9.90804e-07	-	7.00369e-07	-	-	-	0.00252475
North Branch Raritan River near Raritan NJ	USGS-01400000	0.00240919	9.42402e-05	1.80079e-05	-	-	9.47468e-06	8.96442e-07	-	5.1221e-07	-	-	-	0.00253279
Lockatong Creek at Kingwood NJ	USGS-01460870	0.00236904	0.000123344	2.34102e-05	-	-	7.18769e-06	8.49261e-07	-	9.72153e-07	-	-	-	0.00252504
Millstone River near Grovers Mill NJ	USGS-01400640	0.00228873	0.000112257	2.5211e-05	-	-	1.11082e-05	7.54898e-07	-	1.04533e-06	-	-	-	0.00243982
Codorus Creek near Saginaw, PA	USGS-01575598	0.00224858	7.34519e-05	1.62071e-05	2.1793e-05	-	8.16782e-06	9.90804e-07	1.62482e-05	6.16743e-07	-	9.08777e-07	-	0.00238706
Raccoon Creek at Moffatts Mill, PA	USGS-03108000	0.00224858	7.76095e-05	1.80079e-05	-	-	5.55412e-06	8.96442e-07	2.78541e-05	9.40794e-07	-	-	-	0.0023797
South Branch Raritan River at South Branch NJ	USGS-01398102	0.00224858	8.73107e-05	-	-	-	6.53426e-06	7.54898e-07	-	-	-	-	-	0.00234384
Jumping Brook near Neptune City NJ	USGS-01407760	0.00220842	0.000105327	2.34102e-05	5.99308e-05	-	1.1435e-05	9.90804e-07	-	-	-	-	-	0.00241048
Manasquan River at Squankum NJ	USGS-01408000	0.00212812	6.65225e-05	3.42149e-05	-	-	6.20755e-06	8.02079e-07	-	5.22663e-07	-	-	-	0.00223677
Connoquenessing Creek near Zelienople, PA	USGS-03106000	0.00208797	6.37507e-05	-	-	-	6.53426e-06	1.08517e-06	-	5.74929e-07	-	5.45266e-07	-	0.00216062
North Branch Metedeconk River at Lakewood NJ	USGS-01408100	0.00208797	0.000119186	3.42149e-05	-	-	-	9.90804e-07	-	-	-	-	-	0.00224336
Beaver River at Wampum, PA	USGS-03105500	0.00196751	5.40495e-05	1.44063e-05	3.26895e-05	-	5.55412e-06	9.43623e-07	-	7.63088e-07	-	-	-	0.00207667
Frankstown Br Juniata R at RR at Williamsburg, PA	USGS-01556009	0.00192735	3.46471e-05	-	-	-	3.59384e-06	7.54898e-07	-	-	-	-	-	0.00196671
Menantico Creek near Millville NJ	USGS-01412000	0.00192735	0.000318753	1.98086e-05	-	-	8.49454e-06	4.05758e-06	-	7.00369e-07	-	6.13425e-07	-	0.00227982
Nishisakawick Creek near Frenchtown NJ	USGS-01458570	0.00192735	4.98918e-05	-	-	-	3.26713e-06	6.60536e-07	-	-	-	-	-	0.0019813
Quittapahilla Creek near Bellegrove, PA	USGS-01573160	0.00192735	5.26636e-05	1.44063e-05	-	-	7.18769e-06	8.96442e-07	-	-	-	-	-	0.00200346
WQN0915	USGS-03099600	0.00184705	5.98702e-05	-	-	-	6.73029e-06	1.08988e-06	-	-	-	-	9.79971e-07	0.00191611
Little Neshaminy Creek at Neshaminy, PA	USGS-01464800	0.00180689	0.000128887	1.80079e-05	-	-	1.11082e-05	8.49261e-07	-	6.79462e-07	-	-	-	0.00196705
Mullica River Trib near Indian Mills NJ	USGS-01409396	0.00180689	0.000116414	3.06133e-05	-	-	7.18769e-06	1.60416e-06	-	9.617e-07	-	-	-	0.00196395
Batsto River at Quaker Bridge NJ	USGS-01409470	0.00168643	3.46471e-05	-	-	-	-	9.90804e-07	-	-	-	-	-	0.00172207
Little Creek at Chairville NJ	USGS-01465893	0.00168643	8.4539e-05	-	-	-	9.14796e-06	1.32107e-06	-	5.85383e-07	-	5.3012e-07	-	0.00178262
Maurice River at Norma NJ	USGS-01411500	0.00168643	8.03813e-05	3.06133e-05	-	-	7.84111e-06	1.08517e-06	-	-	-	-	-	0.00180705
Lamington River at Burnt Mills NJ	USGS-01399780	0.00164628	8.86966e-05	2.16094e-05	-	-	8.82125e-06	-	-	-	-	-	-	0.00176626
Schuylkill River at Pottstown, PA	USGS-01472000	0.00164628	7.76095e-05	3.24141e-05	-	-	8.49454e-06	5.18993e-07	-	-	-	-	-	0.00176621
Brodhead Creek at Minisink Hills, PA	USGS-01442500	0.00160613	2.356e-05	-	-	-	2.6137e-06	9.43623e-07	-	-	-	-	-	0.00163348
Hospitality Branch at Blue Bell Road near Cecil NJ	USGS-01411035	0.00160613	7.62237e-05	7.02306e-05	-	-	1.11082e-05	1.65134e-06	-	-	-	-	-	0.00176587
Connoquenessing Creek at Renfrew, PA	USGS-03105810	0.00152582	3.6033e-05	-	-	-	4.24727e-06	6.13355e-07	-	-	-	-	-	0.00156743
Dwars Kill at Anderson Ave at Alpine NJ	USGS-01378400	0.00152582	0.0002356	-	-	-	9.47468e-06	1.46262e-06	-	5.33116e-07	-	-	-	0.00177316
Doctors Creek at Allentown NJ	USGS-01464515	0.00148567	7.34519e-05	2.16094e-05	-	-	8.16782e-06	7.07717e-07	-	5.4357e-07	-	-	-	0.00159106
Paxton Creek near Glenwood, PA	USGS-01571005	0.00148567	3.04895e-05	-	-	-	3.92056e-06	1.08517e-06	-	-	-	-	-	0.00152183
Pequannock R below Clinton Bk nr Newfoundland NJ	USGS-01382320	0.00148567	3.74189e-05	-	-	-	-	8.49261e-07	-	-	-	-	-	0.00152404
Little Juniata River at Spruce Creek, PA	USGS-01558000	0.00144551	1.38588e-05	-	-	-	-	7.07717e-07	-	-	-	-	-	0.00146023
Perkiomen Creek at Arcola near Collegeville, PA	USGS-01473030	0.00136521	6.92942e-05	2.34102e-05	-	-	7.18769e-06	-	2.08906e-05	5.1221e-07	-	-	-	0.00148727
Conestoga River at Conestoga, PA	USGS-01576754	0.00132505	9.97837e-05	2.34102e-05	5.44825e-05	-	1.04548e-05	9.43623e-07	-	9.617e-07	-	7.19449e-07	-	0.00151589
Deep Run trib near Jacobstown NJ	USGS-01464424	0.00132505	6.65225e-05	-	-	-	1.40487e-05	1.03799e-06	-	-	-	-	-	0.00140759
Mulhockaway Creek at Van Syckel NJ	USGS-01396660	0.00132505	2.77177e-05	-	-	-	-	5.66174e-07	-	-	-	-	-	0.00135336
Brady Run below outfall nr Fallston, PA	USGS-031076130	0.0012849	4.98918e-05	9.00393e-06	-	-	3.26713e-06	5.66174e-07	-	-	-	-	-	0.0013482
Allegheny River at Eldred, PA	USGS-03010500	0.00124475	-	-	-	-	-	6.60536e-07	-	-	-	-	-	0.0012455
Hammonton Creek at Wescoatville NJ	USGS-01409416	0.00124475	5.12777e-05	-	-	-	5.22741e-06	7.54898e-07	-	-	-	-	-	0.00130266
Great Egg Harbor River at Weymouth NJ	USGS-01411110	0.0012046	5.26636e-05	2.16094e-05	-	-	8.16782e-06	8.96442e-07	-	-	-	-	-	0.00128839
West Branch Brandywine Creek at Modena, PA	USGS-01480617	0.0012046	6.79084e-05	2.16094e-05	-	-	8.16782e-06	8.96442e-07	-	-	-	-	-	0.00130408
Aquashicola Cr at Palmerton, PA	USGS-01450600	0.00116444	4.01907e-05	1.80079e-05	-	-	3.59384e-06	7.07717e-07	-	-	-	-	-	0.00122752
Beaver River at Beaver Falls, PA	USGS-03107500	0.00116444	3.88048e-05	1.26055e-05	-	-	3.92056e-06	-	-	5.4357e-07	-	-	-	0.00122125
East Branch Chester Creek at Westtown, PA	USGS-01476835	0.00116444	8.31531e-05	3.78165e-05	-	-	1.07815e-05	8.96442e-07	-	-	-	-	-	0.00129764
Lehigh River at Glendon, PA	DRBC-LHR	0.00116444	4.01907e-05	2.34102e-05	-	-	5.88083e-06	8.02079e-07	-	7.52635e-07	-	-	-	0.00123587
Babcock Creek near Mays Landing NJ	USGS-01411196	0.00112429	3.88048e-05	-	-	-	3.92056e-06	5.18993e-07	-	-	-	-	-	0.00116793
South Branch Raritan River at Stanton NJ	USGS-01397000	0.00108414	2.91036e-05	-	-	-	-	-	-	-	-	-	-	0.00111334
Stony Brook trib 3 at Rileyville NJ	USGS-01400860	0.00108414	8.73107e-05	2.70118e-05	-	-	5.55412e-06	-	-	6.37649e-07	-	-	-	0.00120482
Swatara Creek near Hershey, PA	USGS-01573560	0.00108414	4.15765e-05	-	-	-	5.55412e-06	5.66174e-07	-	5.22663e-07	-	-	-	0.00113278
Beaverdam Br Juniata River near Hollidaysburg, PA	USGS-01555859	0.00104398	4.57342e-05	-	-	-	4.24727e-06	-	-	-	-	-	-	0.00109494
Big Flat Brook trib 2 at Tuttles Corner NJ	USGS-01439805	0.00104398	2.21742e-05	-	-	-	-	-	-	-	-	-	-	0.00106616
Spring Creek near Axemann, PA	USGS-01546500	0.00104398	3.18753e-05	-	-	-	2.94042e-06	1.03799e-06	-	-	-	-	-	0.00108047
Tulpehocken Creek near Reading, PA	USGS-01471000	0.00100383	5.26636e-05	1.98086e-05	-	-	6.53426e-06	-	-	-	-	-	-	0.001084
Bald Eagle Creek Site 10 (1024 Fisher Farm)	Bald Eagle Creek Site 10 (1024 Fisher Farm)	0.000963676	-	-	-	-	-	-	-	-	-	-	-	0.000963676
Mingamahone Bk near Earle NJ	USGS-01408009	0.000963676	4.01907e-05	-	-	-	-	-	-	-	-	-	-	0.00100387
Monongahela River at Elizabeth, PA	USGS-03075070	0.000963676	3.32612e-05	-	-	-	3.26713e-06	-	-	-	-	-	-	0.00100073
Ohio River at Sewickley, PA	USGS-03086000	0.000923523	3.6033e-05	-	-	-	3.92056e-06	-	-	-	-	-	-	0.000964449
Ridley Creek at Rt 3 near Willistown, PA	USGS-01476450	0.000923523	0.00010117	1.44063e-05	-	-	9.47468e-06	7.07717e-07	-	7.00369e-07	-	6.43717e-07	-	0.00105072
East Branch Brandywine Creek below Downingtown, PA	USGS-01480870	0.00088337	5.40495e-05	1.44063e-05	-	-	6.86097e-06	5.18993e-07	-	-	-	-	-	0.000960148
Jordan Creek at mouth at Allentown, PA	USGS-01452040	0.00088337	4.71201e-05	4.14181e-05	-	-	7.5144e-06	7.07717e-07	-	-	-	-	-	0.000980952
Shenango River at New Castle, PA	USGS-03104500	0.00088337	2.63318e-05	1.08047e-05	-	-	3.26713e-06	-	-	-	-	-	-	0.000924712
Brandywine Creek at Chadds Ford, PA	USGS-01481000	0.000843217	8.03813e-05	4.50196e-05	-	-	9.80139e-06	7.07717e-07	-	1.04533e-06	-	-	-	0.000980702
Chiques Creek near Marietta, PA	USGS-01575900	0.000843217	4.8506e-05	-	-	-	5.55412e-06	5.66174e-07	-	5.1221e-07	-	-	-	0.000898726
Ohio River at Mile 44.5 at Newell, WV	USGS-03109670	0.000843217	2.91036e-05	-	-	-	2.94042e-06	-	2.55329e-05	-	-	-	-	0.000901341
Pequest River at Belvidere NJ	USGS-01446400	0.000843217	3.18753e-05	-	-	-	3.26713e-06	5.18993e-07	-	-	-	-	-	0.000879292
Cohansey River at Seeley NJ	USGS-01412800	0.000803064	6.37507e-05	1.98086e-05	-	-	8.82125e-06	-	-	5.1221e-07	-	-	-	0.000896338
Schuylkill River at Berne, PA	USGS-01470500	0.000803064	2.21742e-05	9.00393e-06	-	-	3.26713e-06	-	-	-	-	-	-	0.000837895
Susquehanna River at Columbia, PA	USGS-01576003	0.000803064	2.07883e-05	-	-	-	2.94042e-06	-	-	-	-	-	-	0.000826966
Tunungwant Creek below outfall at Bradford, PA	USGS-030109570	0.000803064	2.49459e-05	1.08047e-05	-	-	3.59384e-06	-	-	-	-	-	-	0.000842763
Bald Eagle Creek near Milesburg, PA	USGS-01547400	0.00076291	2.77177e-05	-	-	-	3.26713e-06	9.43623e-07	-	-	-	-	-	0.000795451
Indian B near Malaga NJ	USGS-01411466	0.00076291	5.40495e-05	4.14181e-05	-	-	7.18769e-06	-	-	5.95836e-07	-	-	-	0.000866442
Red Clay Creek near Kennett Square, PA	USGS-01479820	0.00076291	0.000126116	3.96173e-05	-	-	1.96028e-05	8.96442e-07	-	7.94448e-07	-	5.98278e-07	-	0.000950619
South Fork Tenmile Creek at Jefferson, PA	USGS-03073000	0.00076291	4.71201e-05	-	-	-	2.94042e-06	-	-	-	-	-	-	0.000813566
Tunungwant Creek at Bradford, PA.	USGS-03010958	0.00076291	2.49459e-05	-	-	-	4.24727e-06	-	-	-	-	-	-	0.000792941
West Conewago Creek near Manchester, PA	USGS-01574000	0.00076291	3.6033e-05	-	-	-	5.22741e-06	-	-	5.74929e-07	-	-	-	0.000805546
Delaware River at Yardley, PA	DRBC-DRBC-YAR	0.00075488	-	-	-	-	-	-	-	-	-	-	-	0.00075488
Bald Eagle Creek at Castanea, PA	USGS-01548085	0.000722757	1.94024e-05	-	-	-	-	-	-	-	-	-	-	0.00074276
Crum Creek near Newtown Square, PA	USGS-01475850	0.000722757	5.40495e-05	1.26055e-05	-	-	6.86097e-06	5.66174e-07	-	-	-	-	-	0.000797537
West Branch Brandywine Creek near Honey Brook, PA	USGS-01480300	0.000722757	3.46471e-05	-	-	-	4.24727e-06	-	-	-	-	-	-	0.000762606
East Branch Red Clay Creek near Five Points, PA	USGS-01479800	0.000682604	6.79084e-05	1.26055e-05	-	-	1.01281e-05	6.13355e-07	-	8.88527e-07	-	-	-	0.000775264
Fishing Creek nr Bloomsburg, PA	USGS-015400021	0.000682604	1.10871e-05	-	-	-	-	-	-	-	-	-	-	0.000693752
ROCK14.5	ROCK14.5	0.000658512	1.74621e-05	7.68935e-06	-	-	1.54862e-06	-	-	-	-	-	-	0.000685933
Blacks C at Chesterfield NJ	USGS-01464527	0.000642451	5.68213e-05	-	-	-	6.20755e-06	9.43623e-07	-	-	-	-	-	0.000707017
East Branch Brandywine Creek at Glenmoore, PA	USGS-01480653	0.000642451	2.356e-05	2.16094e-05	-	-	2.28699e-06	-	-	-	-	-	-	0.000690335
Monongahela R L&D8 (Lower Pool) @ Point Marion, PA	USGS-03063000	0.000642451	4.29624e-05	-	-	-	3.26713e-06	-	-	-	-	-	-	0.000688839
Monongahela River near Masontown, PA	USGS-03072655	0.000642451	3.88048e-05	-	-	-	2.94042e-06	-	-	-	-	-	-	0.000684693
Yellow Breeches Creek at New Cumberland, PA	USGS-01571505	0.000642451	1.52447e-05	-	-	-	-	-	-	-	-	-	-	0.000658248
Bear Brook at Dark Moon Road near Johnsonburg NJ	USGS-01445160	0.000602298	3.04895e-05	-	-	-	3.26713e-06	-	-	-	-	-	-	0.000636456
Conemaugh River at Tunnelton, PA	USGS-03044000	0.000602298	2.77177e-05	-	-	-	2.6137e-06	-	-	-	-	-	-	0.00063283
Dunnfield Creek at Dunnfield NJ	USGS-01442760	0.000602298	2.21742e-05	-	-	-	-	-	-	-	-	-	-	0.000624585
West Branch Red Clay Creek near Kennett Square, PA	USGS-01479700	0.000602298	0.000152447	3.78165e-05	-	-	2.28699e-05	8.49261e-07	-	8.36261e-07	-	6.7401e-07	-	0.000817873
Delaware River at Sandts Eddy, PA	DRBC-DRBC-SAN	0.000594267	-	-	-	-	-	-	-	-	-	-	-	0.000594267
Monongahela River at Braddock, PA	USGS-03085000	0.000562144	2.49459e-05	-	-	-	-	-	-	-	-	-	-	0.000587264
Nescopeck Creek at Nescopeck, PA	USGS-01538600	0.000562144	3.32612e-05	-	-	-	2.6137e-06	-	-	-	-	-	-	0.000598157
Pigeon Creek near Slonaker, PA	USGS-01472080	0.000562144	2.49459e-05	-	-	-	2.94042e-06	-	-	-	-	-	-	0.000590602
Allegheny River at Hulton Bridge at Oakmont, PA	USGS-03049652	0.000521991	3.04895e-05	-	-	-	3.92056e-06	-	-	-	-	-	-	0.000556936
Crosswicks Creek tributary 4 near Chesterfield NJ	USGS-0146450240	0.000521991	2.91036e-05	-	-	-	4.57398e-06	6.60536e-07	-	-	-	-	-	0.000556735
Shenango River at Sharpsville, PA	USGS-03103500	0.000521991	2.91036e-05	-	-	-	3.59384e-06	-	-	-	-	-	-	0.000555264
Big Spring Run near Mylin Corners, PA	USGS-015765195	0.000481838	1.94024e-05	-	-	-	5.22741e-06	-	-	-	-	-	-	0.000507523
Tenmile Creek at LR 62012,PPA	USGS-03072845	0.000481838	2.63318e-05	-	-	-	-	-	-	-	-	-	-	0.000508515
Tobyhanna Creek near Blakeslee, PA	USGS-01447720	0.000481838	1.38588e-05	-	-	-	-	-	-	-	-	-	-	0.000495765
Brodhead Creek near East Stroudsburg, PA	USGS-01440650	0.000441685	1.10871e-05	-	-	-	-	-	-	-	-	-	-	0.000452772
Buck Run at Doe Run, PA	USGS-01480629	0.000441685	3.46471e-05	1.98086e-05	-	-	5.88083e-06	-	-	-	-	-	-	0.000502953
Dunkard Creek at Shannopin, PA	USGS-03072000	0.000441685	3.04895e-05	-	-	-	-	-	-	-	-	-	-	0.000472235
Lackawanna River at Old Forge, PA	USGS-01536000	0.000441685	5.68213e-05	-	-	-	8.49454e-06	5.18993e-07	-	8.88527e-07	-	9.08777e-07	-	0.000509518
Pickering Creek near Phoenixville, PA	USGS-01472190	0.000441685	3.46471e-05	1.98086e-05	-	-	4.90069e-06	-	-	-	-	-	-	0.000501582
Pine Creek at Lobachsville, PA	USGS-01471805	0.000441685	1.38588e-05	-	-	-	1.63356e-06	5.18993e-07	-	-	-	-	-	0.000457753
Susquehanna River at Danville, PA	USGS-01540500	0.000441685	1.66306e-05	-	-	-	-	-	-	-	-	-	-	0.000458466
Susquehanna River at Harrisburg, PA	USGS-01570500	0.000441685	1.2473e-05	-	-	-	-	-	-	-	-	-	-	0.000454226
White Clay Creek near Strickersville, PA	USGS-01478245	0.000441685	4.8506e-05	1.44063e-05	-	-	7.5144e-06	5.18993e-07	-	5.64476e-07	-	-	-	0.000513499
Youghiogheny River at Sutersville, PA	USGS-03083500	0.000441685	2.21742e-05	-	-	-	-	-	-	-	-	-	-	0.000463959
Pequea Creek at Martic Forge, PA	USGS-01576787	0.000401532	1.80165e-05	-	-	-	-	-	-	-	-	-	-	0.000419676
Wallenpaupack Creek at East Sterling, PA	USGS-01431600	0.000401532	-	-	-	-	-	-	-	-	-	-	-	0.000401532
Walnut Creek Upstream Pool, near Erie, PA	USGS-04213152	0.000401532	1.94024e-05	-	-	-	3.26713e-06	-	-	-	-	-	-	0.000424444
Conewago Creek near Bellaire, PA	USGS-01573695	0.000361379	1.94024e-05	-	-	-	3.92056e-06	-	-	-	-	-	-	0.000385225
Delaware River near Richmond Pa (Belvidere NJ)	USGS-01444800	0.000361379	-	-	-	-	-	-	-	-	-	-	-	0.000361469
Octoraro Creek near Richardsmere, MD	USGS-01578475	0.000361379	5.54354e-05	-	-	-	7.84111e-06	-	-	5.22663e-07	-	-	-	0.000425973
Oil Creek at Rouseville, PA	USGS-03020500	0.000361379	-	-	-	-	-	-	-	-	-	-	-	0.000361379
Raystown Branch Juniata River at Saxton, PA	USGS-01562000	0.000361379	-	-	-	-	-	-	-	-	-	-	-	0.000361447
Susquehanna River at Falls, PA	USGS-01534090	0.000361379	1.2473e-05	-	-	-	-	-	-	-	-	-	-	0.000373972
Susquehanna River at Towanda, PA	USGS-01531500	0.000361379	1.38588e-05	-	-	-	-	-	-	-	-	-	-	0.000375321
WB Susquehanna River at Jersey Shore, PA	USGS-01549760	0.000361379	-	-	-	-	-	-	-	-	-	-	-	0.000361439
EB Octoraro Creek near Steelville, PA	USGS-01578347	0.000321225	2.07883e-05	-	-	-	2.28699e-06	-	-	-	-	-	-	0.000344951
French Creek near Phoenixville, PA	USGS-01472157	0.000321225	2.21742e-05	-	-	-	2.28699e-06	-	-	-	-	-	-	0.000345747
Lackawaxen River at Mouth at Lackawaxen, PA	USGS-01432119	0.000321225	1.52447e-05	-	-	-	-	-	-	-	-	-	-	0.000336531
Slippery Rock Creek at Wurtemburg, PA	USGS-03106500	0.000321225	1.94024e-05	-	-	-	-	-	-	-	-	-	-	0.000340749
Middle Branch White Clay Creek near Avondale, PA	USGS-01478230	0.000281072	3.18753e-05	-	-	-	3.92056e-06	-	-	-	-	-	-	0.00031774
Little Fishing Cr below outfall at Millville, PA	USGS-01539450	0.000200766	8.31531e-06	-	-	-	-	-	-	-	-	-	-	0.000209385
Allegheny River at Kittanning, PA	USGS-03036500	-	1.80165e-05	-	-	-	-	-	-	-	-	-	-	1.80771e-05
Allegheny River at West Hickory, PA	USGS-03016000	-	1.2473e-05	-	-	-	-	-	-	-	-	-	-	1.2473e-05
BBWTP Effluent	BBWTP Effluent	-	5.12777e-05	-	-	-	-	8.49261e-07	-	-	-	8.33046e-07	-	5.30149e-05
Beech Creek at Beech Creek, PA	USGS-01547980	-	1.52447e-05	-	-	-	-	-	-	-	-	-	-	1.52447e-05
Beech Creek at Monument, PA	USGS-01547950	-	1.2473e-05	-	-	-	-	-	-	-	-	-	-	1.2473e-05
Big Elk Creek at Maple Grove, PA	USGS-01494953	-	2.63318e-05	-	-	-	2.94042e-06	-	-	-	-	-	-	2.98504e-05
Big Elk Creek near Lewisville, PA	USGS-01494990	-	3.18753e-05	-	-	-	3.26713e-06	-	-	-	-	-	-	3.5372e-05
Bush Kill at Shoemakers, PA	USGS-01439500	-	1.10871e-05	-	-	-	-	-	-	-	-	-	-	1.10871e-05
Casselman River near Salisbury, PA	USGS-03078020	-	1.66306e-05	-	-	-	-	-	-	-	-	-	-	1.66306e-05
Chillisquaque Creek near Potts Grove, PA	USGS-01553850	-	1.38588e-05	-	-	-	-	-	-	-	-	-	-	1.3927e-05
Clarion River at Callensburg, PA	USGS-03030852	-	1.52447e-05	-	-	-	-	-	-	-	-	-	-	1.53521e-05
Clarion River at Cooksburg, PA	USGS-03029500	-	1.38588e-05	-	-	-	-	-	-	-	-	-	-	1.40129e-05
Clarion River at Piney, PA	USGS-03030515	-	1.66306e-05	-	-	-	-	-	-	-	-	-	-	1.67416e-05
Clear Shade Creek ab Confluence nr Cairnbrook, PA	USGS-03039815	-	1.52447e-05	-	-	-	-	-	-	-	-	-	-	1.52447e-05
Clearfield Creek at Dimeling, PA	USGS-01541500	-	1.52447e-05	-	-	-	-	-	-	-	-	-	-	1.52447e-05
Conewago Creek near Falmouth, PA	USGS-01573710	-	2.21742e-05	-	-	-	2.94042e-06	-	-	-	-	-	-	2.52838e-05
Conewango Creek at Russell, PA	USGS-03015000	-	3.04895e-05	-	-	-	3.59384e-06	-	-	-	-	-	-	3.46604e-05
Conneaut Creek at Cherry Hill, PA	USGS-04212945	-	1.94024e-05	-	-	-	-	-	-	-	-	-	-	1.98975e-05
Crooked Creek near Camp Tabor, PA	USGS-01427183	-	1.10871e-05	-	-	-	-	-	-	-	-	-	-	1.10871e-05
Delaware River trib 4 near Lambertville NJ	USGS-01462033	-	5.26636e-05	-	-	-	-	-	-	-	-	-	-	5.31052e-05
Driftwood Br Sinnemahoning Cr at Sterling Run, PA	USGS-01543000	-	1.66306e-05	-	-	-	-	-	-	-	-	-	-	1.66306e-05
East Branch White Clay Creek at Avondale, PA	USGS-01478120	-	5.54354e-05	1.80079e-05	-	-	9.47468e-06	-	-	-	-	-	-	8.33375e-05
East Mahantango Creek near Dalmatia, PA	USGS-01555500	-	1.38588e-05	-	-	-	-	-	-	-	-	-	-	1.40571e-05
Enlow Fork near West Finley, PA	USGS-03111585	-	1.94024e-05	-	-	-	-	-	-	-	-	-	-	1.94024e-05
French Creek at Franklin, PA	USGS-03025490	-	1.2473e-05	-	-	-	-	-	-	-	-	-	-	1.2473e-05
French Creek near Meadville, PA	USGS-03023330	-	1.66306e-05	-	-	-	-	-	-	-	-	-	-	1.66988e-05
Gravelly Run at Laurel Lake NJ	USGS-01411955	-	1.80165e-05	-	-	-	3.26713e-06	-	-	-	-	-	-	2.1824e-05
Greenwood Branch at New Lisbon NJ	USGS-01466900	-	3.18753e-05	-	-	-	-	-	-	-	-	-	-	3.2074e-05
Little Shenango River at Greenville, PA	USGS-03102500	-	1.80165e-05	-	-	-	-	-	-	-	-	-	-	1.80165e-05
Mahoning Creek at Mahoning Creek Dam, PA	USGS-03036000	-	1.2473e-05	1.62071e-05	-	-	-	-	-	-	-	-	-	2.868e-05
McDonalds Branch in Byrne State Forest NJ	USGS-01466500	-	1.38588e-05	-	-	-	-	-	-	-	-	-	-	1.38588e-05
Middle Creek near Selinsgrove, PA	USGS-01555210	-	1.2473e-05	-	-	-	-	-	-	-	-	-	-	1.2473e-05
Monongahela River at North Charleroi, PA	USGS-03075001	-	2.63318e-05	-	-	-	-	-	-	-	-	-	-	2.65091e-05
Muddy Creek at Castle Fin, PA	USGS-01577500	-	1.80165e-05	-	-	-	3.59384e-06	-	-	-	-	-	-	2.18569e-05
N Fk Dunkard Fk US Ryerson St Res nr Bristonia, PA	USGS-03111687	-	2.49459e-05	-	-	-	-	-	-	-	-	-	-	2.49459e-05
NEW11.5	USGS-01567000	-	1.45518e-05	-	-	-	1.68911e-06	-	-	-	-	-	-	1.7008e-05
Pequea Creek near Ronks, PA	USGS-01576767	-	1.10871e-05	-	-	-	-	-	-	-	-	-	-	1.11552e-05
Redbank Creek at St. Charles, PA	USGS-03032500	-	1.66306e-05	-	-	-	-	-	-	-	-	-	-	1.66988e-05
Shenango River at Pymatuning Dam, PA	USGS-03101500	-	2.21742e-05	-	-	-	3.59384e-06	-	-	-	-	-	-	2.58513e-05
Sideling Hill Creek near Barnes Gap,PA	USGS-01610140	-	1.52447e-05	-	-	-	-	-	-	-	-	-	-	1.52447e-05
Sugar Creek near North Towanda, PA	USGS-01531488	-	1.94024e-05	-	-	-	-	-	-	-	-	-	-	1.99414e-05
Susquehanna River above Dam at Sunbury, PA	USGS-01553990	-	1.94024e-05	-	-	-	-	-	-	-	-	-	-	1.99038e-05
Susquehanna River near Hunlock Creek, PA	USGS-01537700	-	1.80165e-05	-	-	-	-	-	-	-	-	-	-	1.84923e-05
Tioga River at Tioga Junction, PA	USGS-01518700	-	1.10871e-05	-	-	-	-	-	-	-	-	-	-	1.10871e-05
Tionesta Creek at Lynch, PA	USGS-03017500	-	1.10871e-05	-	-	-	-	-	-	-	-	-	-	1.10871e-05
UAJA Effluent	Site #5 Spring Creek (Houserville Gage)	-	9.00825e-05	4.14181e-05	-	-	-	-	-	-	-	1.51463e-06	-	0.000133015
Unnamed Tributary to House Run nr Holbrook, PA	USGS-03072859	-	1.52447e-05	-	-	-	-	-	-	-	-	-	-	1.52447e-05
Unnamed Tributary to Sixpenny Crk nr Kulptown, PA	USGS-01471677	-	6.92942e-06	-	-	-	-	-	-	-	-	-	-	6.92942e-06
WB Susquehanna River at Karthaus, PA	USGS-01542500	-	1.66306e-05	-	-	-	-	-	-	-	-	-	-	1.67063e-05
WB Susquehanna River at Williamsport, PA	USGS-01551500	-	1.2473e-05	-	-	-	-	-	-	-	-	-	-	1.25563e-05
West Branch Susquehanna River at Lewisburg, PA	USGS-01553500	-	1.52447e-05	-	-	-	-	-	-	-	-	-	-	1.53508e-05
West Creek near Leesburg NJ	USGS-01411444	-	2.49459e-05	1.98086e-05	-	-	3.26713e-06	-	-	-	-	-	-	4.85458e-05
Whiteley Creek at Kirby, PA	USGS-03072700	-	3.6033e-05	-	-	-	-	-	-	-	-	-	-	3.61087e-05
Youghiogheny River at Youghiogheny River Dam, PA	USGS-03077500	-	1.80165e-05	-	-	-	-	-	-	-	-	-	-	1.80165e-05
# Table S3: site-specific individual PFAS having exact ToxCast Chemical Abstract Service (CAS) number matches and reliable concentration-response relationship and Activity Concentration at Cutoff (ACC) measurable EARs (>1x10-6) and summed (ΣEAR) to represent the ΣPFAS concentration that induced a response in ToxCast biological assays [Assays within the ToxCast database (US Environmental Protectio…

## Sheet: Table_S4_Predictors
Predictor	Units	Theme	Dataset URL	ID from dataset URL
Conservation/Farmland Ratio	fraction	Best Management Practices	https://www.sciencebase.gov/catalog/item/5b1583d3e4b092d9651e20e4	CAT_PFARM12
Loss of phosphorus BMP	kilograms	Best Management Practices	https://www.sciencebase.gov/catalog/item/5cc89237e4b09b8c0b77f247	CAT_TPLOSS_2012
Loss of sediment BMP	tons per hectare	Best Management Practices	https://www.sciencebase.gov/catalog/item/5cc89237e4b09b8c0b77f247	CAT_SedLOSS_2012
Loss of nitrogen BMP	kilograms per hectare	Best Management Practices	https://www.sciencebase.gov/catalog/item/5cc89237e4b09b8c0b77f247	CAT_TNLOSS_2012
Cover Crop	percent	Best Management Practices	https://www.sciencebase.gov/catalog/item/5d76976ee4b0c4f70d01fdcb	CAT_CPRAC16
Conservation Tillage	percent	Best Management Practices	https://www.sciencebase.gov/catalog/item/5d76976ee4b0c4f70d01fdcb	CAT_CPRAC7
Ditch Drained Land	percent	Best Management Practices	https://www.sciencebase.gov/catalog/item/5d76976ee4b0c4f70d01fdcb	CAT_CPRAC1
Tile Drained Land	percent	Best Management Practices	https://www.sciencebase.gov/catalog/item/5d76976ee4b0c4f70d01fdcb	CAT_CPRAC4
Conventional Tillage	percent	Best Management Practices	https://www.sciencebase.gov/catalog/item/5d76976ee4b0c4f70d01fdcb	CAT_CPRAC10
No Tillage	percent	Best Management Practices	https://www.sciencebase.gov/catalog/item/5d76976ee4b0c4f70d01fdcb	CAT_CPRAC13
Conservation Easement	percent	Best Management Practices	https://www.sciencebase.gov/catalog/item/5d76976ee4b0c4f70d01fdcb	CAT_CPRAC19
Ag Fungicide Use	kg/sqkm	Chemical	https://www.sciencebase.gov/catalog/item/56fd610fe4b022712b81bf9f	CAT_FUNGICIDE
Ag Herbicide Use	kg/sqkm	Chemical	https://www.sciencebase.gov/catalog/item/57052ba4e4b0d4e2b756ab85	CAT_HERBICIDE
Ag Insecticide Use	kg/sqkm	Chemical	https://www.sciencebase.gov/catalog/item/57052c47e4b0d4e2b756ac39	CAT_INSECTICIDE
Fertilizer/Manure N	kg/sqkm	Chemical	https://www.sciencebase.gov/catalog/item/57053205e4b0d4e2b756b353	CAT_N97
Ag Nematicide Use	kg/sqkm	Chemical	https://www.sciencebase.gov/catalog/item/570535aae4b0d4e2b756b78c	CAT_NEMATICIDE
Fertilizer/Manure P	kg/sqkm	Chemical	https://www.sciencebase.gov/catalog/item/57053749e4b0d4e2b756b969	CAT_P97
Ag Pesticide Use	kg/sqkm	Chemical	https://www.sciencebase.gov/catalog/item/57bf5e62e4b0f2f0ceb75b79	CAT_PEST219
Atm Depostion Ca	kilograms per hectare	Chemical	https://www.sciencebase.gov/catalog/item/57e2ac2fe4b0908250045981	CAT_DEP_CA_2012
Atm Depostion NO3	kilograms per hectare	Chemical	https://www.sciencebase.gov/catalog/item/57e2ac2fe4b0908250045981	CAT_DEP_NO3_2012
Atm Depostion SO4	kilograms per hectare	Chemical	https://www.sciencebase.gov/catalog/item/57e2ac2fe4b0908250045981	CAT_DEP_SO4_2012
Atm Depostion Inorganic N	kilograms per hectare	Chemical	https://www.sciencebase.gov/catalog/item/57e2ac2fe4b0908250045981	CAT_DEP_N_2012
Atm Depostion Mg	kilograms per hectare	Chemical	https://www.sciencebase.gov/catalog/item/57e2ac2fe4b0908250045981	CAT_DEP_MG_2012
Atm Depostion NH3	kilograms per hectare	Chemical	https://www.sciencebase.gov/catalog/item/57e2ac2fe4b0908250045981	CAT_DEP_NH4_2012
Atm Depostion Cl	kilograms per hectare	Chemical	https://www.sciencebase.gov/catalog/item/57e2ac2fe4b0908250045981	CAT_DEP_CL_2012
Oxidized nitrogen wet depostion	kg-N/ha	Chemical	https://www.sciencebase.gov/catalog/item/58af0da7e4b01ccd54f9ef33	CAT_AWD_OXN_T_12
Reduced nitrogen wet depostion	kg-N/ha	Chemical	https://www.sciencebase.gov/catalog/item/58af0da7e4b01ccd54f9ef33	CAT_AWD_REDN_T_12
Total sulfur wet depostion	kg-N/ha	Chemical	https://www.sciencebase.gov/catalog/item/58af0da7e4b01ccd54f9ef33	CAT_AWD_S_T_12
Chloride wet depostion	kg-N/ha	Chemical	https://www.sciencebase.gov/catalog/item/58af0da7e4b01ccd54f9ef33	CAT_AWDEP_CL_12
Sodium wet depostion	kg-N/ha	Chemical	https://www.sciencebase.gov/catalog/item/58af0da7e4b01ccd54f9ef33	CAT_AWDEP_NA_12
Oxidized nitrogen dry depostion	kg-N/ha	Chemical	https://www.sciencebase.gov/catalog/item/58af0da7e4b01ccd54f9ef33	CAT_DD_OXN_T_12
Reduced nitrogen dry depostion	kg-N/ha	Chemical	https://www.sciencebase.gov/catalog/item/58af0da7e4b01ccd54f9ef33	CAT_DD_REDN_T_12
Total sulfur dry depostion	kg-N/ha	Chemical	https://www.sciencebase.gov/catalog/item/58af0da7e4b01ccd54f9ef33	CAT_DD_S_T_12
Chloride dry depostion	kg-N/ha	Chemical	https://www.sciencebase.gov/catalog/item/58af0da7e4b01ccd54f9ef33	CAT_DDEP_CL_12
Sodium dry depostion	kg-N/ha	Chemical	https://www.sciencebase.gov/catalog/item/58af0da7e4b01ccd54f9ef33	CAT_DDEP_NA_12
Oxidized nitrogen total depostion	kg-N/ha	Chemical	https://www.sciencebase.gov/catalog/item/58af0da7e4b01ccd54f9ef33	CAT_TD_OXN_T_12
Reduced nitrogen total depostion	kg-N/ha	Chemical	https://www.sciencebase.gov/catalog/item/58af0da7e4b01ccd54f9ef33	CAT_TD_REDN_T_12
Total sulfur total depostion	kg-N/ha	Chemical	https://www.sciencebase.gov/catalog/item/58af0da7e4b01ccd54f9ef33	CAT_TD_S_T_12
Chloride total depostion	kg-N/ha	Chemical	https://www.sciencebase.gov/catalog/item/58af0da7e4b01ccd54f9ef33	CAT_TDEP_CL_12
Sodium total depostion	kg-N/ha	Chemical	https://www.sciencebase.gov/catalog/item/58af0da7e4b01ccd54f9ef33	CAT_TDEP_NA_12
Oxidized & reduced nitrogen total depostion	kg-N/ha	Chemical	https://www.sciencebase.gov/catalog/item/58af0da7e4b01ccd54f9ef33	CAT_TD_N_12
Farm P	unknown	Chemical	https://www.sciencebase.gov/catalog/item/59038bc8e4b0e862d2311aef	CAT_FarmP2012
Crop Fertilizer N	kilograms	Chemical	https://www.sciencebase.gov/catalog/item/59038bc8e4b0e862d2311aef	CAT_RCFN2012
Manure P	killograms/sq-km	Chemical	https://www.sciencebase.gov/catalog/item/59038bc8e4b0e862d2311aef	CAT_TP2012
Crop Fertilizer P	kilograms	Chemical	https://www.sciencebase.gov/catalog/item/59038bc8e4b0e862d2311aef	CAT_RCFP2012
Farm N	kg/sq-km	Chemical	https://www.sciencebase.gov/catalog/item/59038bc8e4b0e862d2311aef	CAT_FarmN2012
Manure N	kilograms/sq-km	Chemical	https://www.sciencebase.gov/catalog/item/59038bc8e4b0e862d2311aef	CAT_TN2012
Crop Manure N	kilograms/sq-km	Chemical	https://www.sciencebase.gov/catalog/item/59038bc8e4b0e862d2311aef	CAT_RCTN2012
Crop Manure P	kilograms/sq-km	Chemical	https://www.sciencebase.gov/catalog/item/59038bc8e4b0e862d2311aef	CAT_RCTP2012
Fertilizer Wet Depostion	percent	Chemical	https://www.sciencebase.gov/catalog/item/5d2cdd42e4b038fabe22cfa1	CAT_WD_NHx_Fert_2012
Animal Manure Wet Depostion	Producer defined	Chemical	https://www.sciencebase.gov/catalog/item/5d2cdd42e4b038fabe22cfa1	CAT_WD_NHx_Animal_2012
Fertilizer Dry Depostion	percent	Chemical	https://www.sciencebase.gov/catalog/item/5d2cdd42e4b038fabe22cfa1	CAT_DD_NHx_Fert_2012
Animal Manure Dry Depostion	percent	Chemical	https://www.sciencebase.gov/catalog/item/5d2cdd42e4b038fabe22cfa1	CAT_DD_NHx_Animal_2012
Mean Annual PET	mm/year	Climate	https://www.sciencebase.gov/catalog/item/56f96ed1e4b0a6037df06a2d	CAT_PET
First Freeze	day of year	Climate	https://www.sciencebase.gov/catalog/item/5704052ae4b0328dcb827bc7	CAT_FSTFZ6190
Last Freeze	day of year	Climate	https://www.sciencebase.gov/catalog/item/57040a6ce4b0328dcb828378	CAT_LSTFZ6190
Max Annual Precip	mm/year	Climate	https://www.sciencebase.gov/catalog/item/57040af4e4b0328dcb82842b	CAT_MAXP6190
Max Monthly Precip Days	days	Climate	https://www.sciencebase.gov/catalog/item/57040b6ce4b0328dcb8284b8	CAT_MAXWD6190
Min Monthly Precip Days	days	Climate	https://www.sciencebase.gov/catalog/item/57040be3e4b0328dcb82850a	CAT_MINWD6190
Snow Percent	percent	Climate	https://www.sciencebase.gov/catalog/item/57053dc5e4b0d4e2b756c117	CAT_PRSNOW
Consecutive Precipitation Days	days	Climate	https://www.sciencebase.gov/catalog/item/57053e25e4b0d4e2b756c17d	CAT_CWD
Actual Evapotranspiration	mm/year	Climate	https://www.sciencebase.gov/catalog/item/5705491be4b0d4e2b756cf8a	CAT_ET
Relative Humidity	unknown	Climate	https://www.sciencebase.gov/catalog/item/57054a24e4b0d4e2b756d0e7	CAT_RH
Max Air Temperature	degrees C	Climate	https://www.sciencebase.gov/catalog/item/57054aebe4b0d4e2b756d1fc	CAT_TMAX7100
Mean Annual Temperature	degrees Celsius	Climate	https://www.sciencebase.gov/catalog/item/57054bf2e4b0d4e2b756d364	CAT_TAV7100_ANN
Min Air Temperature	degrees C	Climate	https://www.sciencebase.gov/catalog/item/57054c9be4b0d4e2b756d465	CAT_TMIN7100
WBM Actual Evapotranspiration	mm/yr	Climate	https://www.sciencebase.gov/catalog/item/572245ece4b0b13d39138efe	CAT_WBM_DT_AET_2012
WBM Potential Evapotranspiration	mm/yr	Climate	https://www.sciencebase.gov/catalog/item/572245ece4b0b13d39138efe	CAT_WBM_DT_PET_2012
WBM Precipitation	mm/yr	Climate	https://www.sciencebase.gov/catalog/item/572245ece4b0b13d39138efe	CAT_WBM_DT_PPT_2012
WBM Runoff	mm/yr	Climate	https://www.sciencebase.gov/catalog/item/572245ece4b0b13d39138efe	CAT_WBM_DT_RUN_2012
WBM Snowfall	mm/yr	Climate	https://www.sciencebase.gov/catalog/item/572245ece4b0b13d39138efe	CAT_WBM_DT_SNW_2012
WBM Soil Moisture Storage	millimeters	Climate	https://www.sciencebase.gov/catalog/item/572245ece4b0b13d39138efe	CAT_WBM_DT_STO_2012
WBM Temperature	Celsius degrees	Climate	https://www.sciencebase.gov/catalog/item/572245ece4b0b13d39138efe	CAT_WBM_DT_TAV_2012
Min Annual Precip	mm/year	Climate	https://www.sciencebase.gov/catalog/item/572a23c4e4b0b13d391a0142	CAT_MINP6190
Annual Days of Percip	days	Climate	https://www.sciencebase.gov/catalog/item/573b5497e4b0dae0d5e3ada1	CAT_WDANN
Consecutive Dry Days	days per event	Climate	https://www.sciencebase.gov/catalog/item/63978c55d34e0de3a1f065c3	CAT_Dry
Consecutive Wet Days	days per event	Climate	https://www.sciencebase.gov/catalog/item/63978c55d34e0de3a1f065c3	CAT_Wet
Dry Events	occurrences	Climate	https://www.sciencebase.gov/catalog/item/63978f0ad34e0de3a1f065d1	CAT_DryEvent
Wet Events	occurrences	Climate	https://www.sciencebase.gov/catalog/item/63978f0ad34e0de3a1f065d1	CAT_WetEvent
Rain Event Intensity	millimeters per day	Climate	https://www.sciencebase.gov/catalog/item/6398cad0d34e0de3a1f0d75e	CAT_Intensity
Max Dry Events	days	Climate	https://www.sciencebase.gov/catalog/item/6398cdabd34e0de3a1f0d773	CAT_DryMax
Max Wet Events	days	Climate	https://www.sciencebase.gov/catalog/item/6398cdabd34e0de3a1f0d773	CAT_WetMax
annual actual evapotranspiration	unknown	Climate and Water Balance	https://www.sciencebase.gov/catalog/item/57ffb2c4e4b0824b2d16f4c3	CAT_AET2014_ANN
Rock K₂O	percent	Geology	https://www.sciencebase.gov/catalog/item/5703e35be4b0328dcb825562	CAT_OLSON_K
Rock CaO	percent	Geology	https://www.sciencebase.gov/catalog/item/5703e35be4b0328dcb825562	CAT_OLSON_CAO
Rock Fe₂O₃	percent	Geology	https://www.sciencebase.gov/catalog/item/5703e35be4b0328dcb825562	CAT_OLSON_FE
Rock MgO	percent	Geology	https://www.sciencebase.gov/catalog/item/5703e35be4b0328dcb825562	CAT_OLSON_MGO
Rock P₂O₅	percent	Geology	https://www.sciencebase.gov/catalog/item/5703e35be4b0328dcb825562	CAT_OLSON_P
Rock S	percent	Geology	https://www.sciencebase.gov/catalog/item/5703e35be4b0328dcb825562	CAT_OLSON_S
Rock SiO₂	percent	Geology	https://www.sciencebase.gov/catalog/item/5703e35be4b0328dcb825562	CAT_OLSON_SI
Rock Compressive Strength	megaPascals	Geology	https://www.sciencebase.gov/catalog/item/5703e35be4b0328dcb825562	CAT_OLSON_UCS
Rock Hydraulic Conductivity	10^-6 m/s	Geology	https://www.sciencebase.gov/catalog/item/5703e35be4b0328dcb825562	CAT_OLSON_PERM
Reed & Bush Generalized Geology Type 1	unknown	Geology	https://www.sciencebase.gov/catalog/item/5703f6b5e4b0328dcb826d06	CAT_BUSHREED_1
Reed & Bush Generalized Geology Type 3	unknown	Geology	https://www.sciencebase.gov/catalog/item/5703f6b5e4b0328dcb826d06	CAT_BUSHREED_3
Reed & Bush Generalized Geology Type 5	unknown	Geology	https://www.sciencebase.gov/catalog/item/5703f6b5e4b0328dcb826d06	CAT_BUSHREED_5
Reed & Bush Generalized Geology Type 6	unknown	Geology	https://www.sciencebase.gov/catalog/item/5703f6b5e4b0328dcb826d06	CAT_BUSHREED_6
Hunt Geology Till/ground moraine	unknown	Geology	https://www.sciencebase.gov/catalog/item/5703f830e4b0328dcb826dd7	CAT_HUNT5
Hunt Geology Glacial Gravel/Sand/Clay	unknown	Geology	https://www.sciencebase.gov/catalog/item/5703f830e4b0328dcb826dd7	CAT_HUNT9
Hunt Geology Floodplain/Alluvial Gravel	unknown	Geology	https://www.sciencebase.gov/catalog/item/5703f830e4b0328dcb826dd7	CAT_HUNT10
Hunt Geology Lake Deposits	unknown	Geology	https://www.sciencebase.gov/catalog/item/5703f830e4b0328dcb826dd7	CAT_HUNT14
Hunt Geology Clay, Most Kaolinite	unknown	Geology	https://www.sciencebase.gov/catalog/item/5703f830e4b0328dcb826dd7	CAT_HUNT21
Hunt Geology Clay, Most Massive Kaolinite	unknown	Geology	https://www.sciencebase.gov/catalog/item/5703f830e4b0328dcb826dd7	CAT_HUNT23
Hunt Geology Red Clay, Massive Kaolinite	unknown	Geology	https://www.sciencebase.gov/catalog/item/5703f830e4b0328dcb826dd7	CAT_HUNT24
Hunt Geology Residuum/Triassic-Age formations	unknown	Geology	https://www.sciencebase.gov/catalog/item/5703f830e4b0328dcb826dd7	CAT_HUNT26
Hunt Geology Sandstone/Shale Colluvium	unknown	Geology	https://www.sciencebase.gov/catalog/item/5703f830e4b0328dcb826dd7	CAT_HUNT40
Not principal aquifer bedrock perm	percent	Geology	https://www.sciencebase.gov/catalog/item/57867c33e4b0e02680c14fff	CAT_BEDPERM_1
Sandstone bedrock perm	percent	Geology	https://www.sciencebase.gov/catalog/item/57867c33e4b0e02680c14fff	CAT_BEDPERM_2
Sandstoone/carbonate bedrock perm	percent	Geology	https://www.sciencebase.gov/catalog/item/57867c33e4b0e02680c14fff	CAT_BEDPERM_5
Sand/gravel bedrock perm	percent	Geology	https://www.sciencebase.gov/catalog/item/57867c33e4b0e02680c14fff	CAT_BEDPERM_6
Carbonate bedrock perm	percent	Geology	https://www.sciencebase.gov/catalog/item/57867c33e4b0e02680c14fff	CAT_BEDPERM_7
Alluvial Sediments, Thin	percent	Geology	https://www.sciencebase.gov/catalog/item/57d8529ee4b090824ff9ac91	CAT_SOLLER_11
Alluvial Sediments, Thick	percent	Geology	https://www.sciencebase.gov/catalog/item/57d8529ee4b090824ff9ac91	CAT_SOLLER_12
Clayey Glacial Till, Discontinuous	percent	Geology	https://www.sciencebase.gov/catalog/item/57d8529ee4b090824ff9ac91	CAT_SOLLER_410
Clayey Glacial Till, Thin	percent	Geology	https://www.sciencebase.gov/catalog/item/57d8529ee4b090824ff9ac91	CAT_SOLLER_411
Silty Glacial Till, Discontinuous	percent	Geology	https://www.sciencebase.gov/catalog/item/57d8529ee4b090824ff9ac91	CAT_SOLLER_420
Silty Glacial Till, Thin	percent	Geology	https://www.sciencebase.gov/catalog/item/57d8529ee4b090824ff9ac91	CAT_SOLLER_421
Silty Glacial Till, Thick	percent	Geology	https://www.sciencebase.gov/catalog/item/57d8529ee4b090824ff9ac91	CAT_SOLLER_422
Sandy Glacial Till, Thin	percent	Geology	https://www.sciencebase.gov/catalog/item/57d8529ee4b090824ff9ac91	CAT_SOLLER_431
Sandy Glaciofluvial, Thin	percent	Geology	https://www.sciencebase.gov/catalog/item/57d8529ee4b090824ff9ac91	CAT_SOLLER_451
Discontinuous Colluvial	percent	Geology	https://www.sciencebase.gov/catalog/item/57d8529ee4b090824ff9ac91	CAT_SOLLER_610
Thin Colluvial	percent	Geology	https://www.sciencebase.gov/catalog/item/57d8529ee4b090824ff9ac91	CAT_SOLLER_611
Colluvial/Residual, Discontinuous	percent	Geology	https://www.sciencebase.gov/catalog/item/57d8529ee4b090824ff9ac91	CAT_SOLLER_640
Fine Grained Proglacial, Thin	percent	Geology	https://www.sciencebase.gov/catalog/item/57d8529ee4b090824ff9ac91	CAT_SOLLER_811
Fine Grained Proglacial, Thick	percent	Geology	https://www.sciencebase.gov/catalog/item/57d8529ee4b090824ff9ac91	CAT_SOLLER_812
Coarse-Grained Proglacial, Discontinuous	percent	Geology	https://www.sciencebase.gov/catalog/item/57d8529ee4b090824ff9ac91	CAT_SOLLER_820
Coarse-Grained Proglacial, Thin	percent	Geology	https://www.sciencebase.gov/catalog/item/57d8529ee4b090824ff9ac91	CAT_SOLLER_821
Coarse-Grained Proglacial, Thick	percent	Geology	https://www.sciencebase.gov/catalog/item/57d8529ee4b090824ff9ac91	CAT_SOLLER_822
Residual Igneous/Metamorphic, Discontinuous	percent	Geology	https://www.sciencebase.gov/catalog/item/57d8529ee4b090824ff9ac91	CAT_SOLLER_910
Residual Sedimentary, Discontinuous	percent	Geology	https://www.sciencebase.gov/catalog/item/57d8529ee4b090824ff9ac91	CAT_SOLLER_920
Residual Carbonate, Discontinuous	percent	Geology	https://www.sciencebase.gov/catalog/item/57d8529ee4b090824ff9ac91	CAT_SOLLER_940
Residual Bedrock, Discontinuous	percent	Geology	https://www.sciencebase.gov/catalog/item/57d8529ee4b090824ff9ac91	CAT_SOLLER_970
Residual Bedrock, Thin	percent	Geology	https://www.sciencebase.gov/catalog/item/57d8529ee4b090824ff9ac91	CAT_SOLLER_971
Sandstone aquifers	percent	Geology	https://www.sciencebase.gov/catalog/item/582b3855e4b0c253be05fc81	CAT_ROCKTYPE_300
Carbonate-rock aquifers	percent	Geology	https://www.sciencebase.gov/catalog/item/582b3855e4b0c253be05fc81	CAT_ROCKTYPE_400
Sandstone/carbonate-rock aquifers	percent	Geology	https://www.sciencebase.gov/catalog/item/582b3855e4b0c253be05fc81	CAT_ROCKTYPE_500
Igneous/metamorphic-rock aquifers	percent	Geology	https://www.sciencebase.gov/catalog/item/582b3855e4b0c253be05fc81	CAT_ROCKTYPE_600
Early Mesozoic basin aquifers	percent	Geology	https://www.sciencebase.gov/catalog/item/582b3855e4b0c253be05fc81	CAT_AQ308
Pennsylvanian aquifers	percent	Geology	https://www.sciencebase.gov/catalog/item/582b3855e4b0c253be05fc81	CAT_AQ310
New York/New England carbonate-rock aquifers	percent	Geology	https://www.sciencebase.gov/catalog/item/582b3855e4b0c253be05fc81	CAT_AQ416
Piedmont/Blue Ridge carbonate-rock aquifers	percent	Geology	https://www.sciencebase.gov/catalog/item/582b3855e4b0c253be05fc81	CAT_AQ417
Valley/Ridge aquifers	percent	Geology	https://www.sciencebase.gov/catalog/item/582b3855e4b0c253be05fc81	CAT_AQ502
Mississippian aquifers	percent	Geology	https://www.sciencebase.gov/catalog/item/582b3855e4b0c253be05fc81	CAT_AQ503
Valley/Ridge carbonate-rock aquifers	percent	Geology	https://www.sciencebase.gov/catalog/item/582b3855e4b0c253be05fc81	CAT_AQ505
Piedmont/Blue Ridge crystalline-rock aquifers	percent	Geology	https://www.sciencebase.gov/catalog/item/582b3855e4b0c253be05fc81	CAT_AQ611
Sinkholes	count/100 sq-km	Geology	https://www.sciencebase.gov/catalog/item/60f79cb0d34e9143a4ba4f4e	sink_density_mean
Baseflow Index	percent	Hydrologic	https://www.sciencebase.gov/catalog/item/5669a8e3e4b08895842a1d4f	CAT_BFI
Subsurface Contact Time	days	Hydrologic	https://www.sciencebase.gov/catalog/item/56f96fc5e4b0a6037df06b12	CAT_CONTACT
Depth to Water Table	meters	Hydrologic	https://www.sciencebase.gov/catalog/item/56f97456e4b0a6037df06b50	CAT_EWT
Horton Overland Flow	percent	Hydrologic	https://www.sciencebase.gov/catalog/item/56f974e2e4b0a6037df06b55	CAT_IEOF
Mean Annual Recharge	mm/yr	Hydrologic	https://www.sciencebase.gov/catalog/item/56f97577e4b0a6037df06b5a	CAT_RECHG
Dunne Overland Flow	percent	Hydrologic	https://www.sciencebase.gov/catalog/item/56f97acbe4b0a6037df06b6a	CAT_SATOF
Topographic Wetness Index	ln(m)	Hydrologic	https://www.sciencebase.gov/catalog/item/56f97be4e4b0a6037df06b70	CAT_TWI
annual runoff	millimeters per year	Hydrologic	https://www.sciencebase.gov/catalog/item/578f8ad8e4b0ad6235cf6e43	CAT_RUN7100
Stream Order	categorical	Hydrologic	https://doi-usgs.github.io/nhdplusTools/	stremrd
Ditches	percent	Hydrologic Modifications	https://www.sciencebase.gov/catalog/item/57067257e4b03f95a075ab0c	CAT_DITCHES92
Drains	percent	Hydrologic Modifications	https://www.sciencebase.gov/catalog/item/57067469e4b03f95a075ad3e	CAT_TILES92
irrigated agriculture	unknown	Hydrologic Modifications	https://www.sciencebase.gov/catalog/item/573b78aee4b0dae0d5e3aeb7	CAT_MIRAD_2012
Major NPDES Facilities	sites per 100 square kilometers	Hydrologic Modifications	https://www.sciencebase.gov/catalog/item/57c9d89ce4b0f2f0cec192da	CAT_NPDES_MAJ_DENS
Dams	count/sq-km	Hydrologic Modifications	https://www.sciencebase.gov/catalog/item/58c301f2e4b0f37a93ed915a	CAT_NDAMS2013
Major Dams	count/sq-km	Hydrologic Modifications	https://www.sciencebase.gov/catalog/item/58c301f2e4b0f37a93ed915a	CAT_MAJOR2013
Ag Subsurface Drainage Tiles	percent	Hydrologic Modifications	https://www.sciencebase.gov/catalog/item/58d9dec6e4b0543bf7fda70e	CAT_TILES_Early90s
Riparian Buffer Tree Canopy	percent	Land Cover	https://www.sciencebase.gov/catalog/item/570572e2e4b0d4e2b75718bc	CAT_CNPY11_BUFF100
Riparian Buffer Imperviousness	percent	Land Cover	https://www.sciencebase.gov/catalog/item/570577fee4b0d4e2b7571d7b	CAT_IMPV11_BUFF100
Imperviousness	percent	Land Cover	https://www.sciencebase.gov/catalog/item/57057a9be4b0d4e2b7571fbb	CAT_IMPV11
Corn Crop	percent	Land Cover	https://www.sciencebase.gov/catalog/item/5761afb6e4b04f417c2d309f	CAT_CDL14_1
Sorghum Crop	percent	Land Cover	https://www.sciencebase.gov/catalog/item/5761afb6e4b04f417c2d309f	CAT_CDL14_4
Soybean Crop	percent	Land Cover	https://www.sciencebase.gov/catalog/item/5761afb6e4b04f417c2d309f	CAT_CDL14_5
Sweet corn crop	percent	Land Cover	https://www.sciencebase.gov/catalog/item/5761afb6e4b04f417c2d309f	CAT_CDL14_12
Pop or ornamental corn	percent	Land Cover	https://www.sciencebase.gov/catalog/item/5761afb6e4b04f417c2d309f	CAT_CDL14_13
Barley Crop	percent	Land Cover	https://www.sciencebase.gov/catalog/item/5761afb6e4b04f417c2d309f	CAT_CDL14_21
Winter wheat crop	percent	Land Cover	https://www.sciencebase.gov/catalog/item/5761afb6e4b04f417c2d309f	CAT_CDL14_24
Double crop winter wheat/soybeans	percent	Land Cover	https://www.sciencebase.gov/catalog/item/5761afb6e4b04f417c2d309f	CAT_CDL14_26
Rye crop	percent	Land Cover	https://www.sciencebase.gov/catalog/item/5761afb6e4b04f417c2d309f	CAT_CDL14_27
Oat crop	percent	Land Cover	https://www.sciencebase.gov/catalog/item/5761afb6e4b04f417c2d309f	CAT_CDL14_28
Millet crop	percent	Land Cover	https://www.sciencebase.gov/catalog/item/5761afb6e4b04f417c2d309f	CAT_CDL14_29
Speltz crop	percent	Land Cover	https://www.sciencebase.gov/catalog/item/5761afb6e4b04f417c2d309f	CAT_CDL14_30
Alfalfa crop	percent	Land Cover	https://www.sciencebase.gov/catalog/item/5761afb6e4b04f417c2d309f	CAT_CDL14_36
Other hay/non alfalfa crop	percent	Land Cover	https://www.sciencebase.gov/catalog/item/5761afb6e4b04f417c2d309f	CAT_CDL14_37
Dry bean crop	percent	Land Cover	https://www.sciencebase.gov/catalog/item/5761afb6e4b04f417c2d309f	CAT_CDL14_42
Potato crop	percent	Land Cover	https://www.sciencebase.gov/catalog/item/5761afb6e4b04f417c2d309f	CAT_CDL14_43
Other crops	percent	Land Cover	https://www.sciencebase.gov/catalog/item/5761afb6e4b04f417c2d309f	CAT_CDL14_44
Tomato crop	percent	Land Cover	https://www.sciencebase.gov/catalog/item/5761afb6e4b04f417c2d309f	CAT_CDL14_54
Clover/wild flower crop	percent	Land Cover	https://www.sciencebase.gov/catalog/item/5761afb6e4b04f417c2d309f	CAT_CDL14_58
Sod/grass seed crop	percent	Land Cover	https://www.sciencebase.gov/catalog/item/5761afb6e4b04f417c2d309f	CAT_CDL14_59
Switchgrass crop	percent	Land Cover	https://www.sciencebase.gov/catalog/item/5761afb6e4b04f417c2d309f	CAT_CDL14_60
Fallow/idle cropland	percent	Land Cover	https://www.sciencebase.gov/catalog/item/5761afb6e4b04f417c2d309f	CAT_CDL14_61
Peach crop	percent	Land Cover	https://www.sciencebase.gov/catalog/item/5761afb6e4b04f417c2d309f	CAT_CDL14_67
Apple crop	percent	Land Cover	https://www.sciencebase.gov/catalog/item/5761afb6e4b04f417c2d309f	CAT_CDL14_68
Grape crop	percent	Land Cover	https://www.sciencebase.gov/catalog/item/5761afb6e4b04f417c2d309f	CAT_CDL14_69
Christmas tree crop	percent	Land Cover	https://www.sciencebase.gov/catalog/item/5761afb6e4b04f417c2d309f	CAT_CDL14_70
Open water	percent	Land Cover	https://www.sciencebase.gov/catalog/item/5761afb6e4b04f417c2d309f	CAT_CDL14_111
Developed/open space	percent	Land Cover	https://www.sciencebase.gov/catalog/item/5761afb6e4b04f417c2d309f	CAT_CDL14_121
Developed/low intensity	percent	Land Cover	https://www.sciencebase.gov/catalog/item/5761afb6e4b04f417c2d309f	CAT_CDL14_122
Developed/medium intensity	percent	Land Cover	https://www.sciencebase.gov/catalog/item/5761afb6e4b04f417c2d309f	CAT_CDL14_123
Developed/high intensity	percent	Land Cover	https://www.sciencebase.gov/catalog/item/5761afb6e4b04f417c2d309f	CAT_CDL14_124
Barren	percent	Land Cover	https://www.sciencebase.gov/catalog/item/5761afb6e4b04f417c2d309f	CAT_CDL14_131
Deciduous forest	percent	Land Cover	https://www.sciencebase.gov/catalog/item/5761afb6e4b04f417c2d309f	CAT_CDL14_141
Evergreen forest	percent	Land Cover	https://www.sciencebase.gov/catalog/item/5761afb6e4b04f417c2d309f	CAT_CDL14_142
Mixed forest	percent	Land Cover	https://www.sciencebase.gov/catalog/item/5761afb6e4b04f417c2d309f	CAT_CDL14_143
Shrubland	percent	Land Cover	https://www.sciencebase.gov/catalog/item/5761afb6e4b04f417c2d309f	CAT_CDL14_152
Grassland/pasture	percent	Land Cover	https://www.sciencebase.gov/catalog/item/5761afb6e4b04f417c2d309f	CAT_CDL14_176
Woody wetlands	percent	Land Cover	https://www.sciencebase.gov/catalog/item/5761afb6e4b04f417c2d309f	CAT_CDL14_190
Herbaceous wetlands	percent	Land Cover	https://www.sciencebase.gov/catalog/item/5761afb6e4b04f417c2d309f	CAT_CDL14_195
Triticale crop	percent	Land Cover	https://www.sciencebase.gov/catalog/item/5761afb6e4b04f417c2d309f	CAT_CDL14_205
Double crop winter wheat/corn	percent	Land Cover	https://www.sciencebase.gov/catalog/item/5761afb6e4b04f417c2d309f	CAT_CDL14_225
Double crop oats/corn	percent	Land Cover	https://www.sciencebase.gov/catalog/item/5761afb6e4b04f417c2d309f	CAT_CDL14_226
Pumpkin crop	percent	Land Cover	https://www.sciencebase.gov/catalog/item/5761afb6e4b04f417c2d309f	CAT_CDL14_229
Double crop barley/sorghum	percent	Land Cover	https://www.sciencebase.gov/catalog/item/5761afb6e4b04f417c2d309f	CAT_CDL14_235
Double crop barley/corn	percent	Land Cover	https://www.sciencebase.gov/catalog/item/5761afb6e4b04f417c2d309f	CAT_CDL14_237
Double crop soybeans/oats	percent	Land Cover	https://www.sciencebase.gov/catalog/item/5761afb6e4b04f417c2d309f	CAT_CDL14_240
Double crop barley/soybeans	percent	Land Cover	https://www.sciencebase.gov/catalog/item/5761afb6e4b04f417c2d309f	CAT_CDL14_254
Lakes/Ponds	percent	Land Cover	https://www.sciencebase.gov/catalog/item/57ab4009e4b05e859be1ad26	CAT_LAKEPOND
Reserviors	percent	Land Cover	https://www.sciencebase.gov/catalog/item/57ab4009e4b05e859be1ad26	CAT_RESERVOIR
Swamps/marshes	percentage	Land Cover	https://www.sciencebase.gov/catalog/item/57ab4009e4b05e859be1ad26	CAT_SWAMPMARSH
Conservation NWALT Crop	percent	Land Cover	https://www.sciencebase.gov/catalog/item/57ed372ce4b090825011d47f	CAT_CRP_2012_AREA
forestry activity	percent	Land Cover	https://www.sciencebase.gov/catalog/item/583de624e4b088b77f51be9c	CAT_TIMBER2012
Water	percent	Land Cover	https://www.sciencebase.gov/catalog/item/58cadb5be4b0849ce97c8ad5	CAT_NWALT12_11
Wetlands	percent	Land Cover	https://www.sciencebase.gov/catalog/item/58cadb5be4b0849ce97c8ad5	CAT_NWALT12_12
Major Transportation	percent	Land Cover	https://www.sciencebase.gov/catalog/item/58cadb5be4b0849ce97c8ad5	CAT_NWALT12_21
Commercial/Services	percent	Land Cover	https://www.sciencebase.gov/catalog/item/58cadb5be4b0849ce97c8ad5	CAT_NWALT12_22
Industrial/Military	percent	Land Cover	https://www.sciencebase.gov/catalog/item/58cadb5be4b0849ce97c8ad5	CAT_NWALT12_23
Recreational	percent	Land Cover	https://www.sciencebase.gov/catalog/item/58cadb5be4b0849ce97c8ad5	CAT_NWALT12_24
High Density Residential	percent	Land Cover	https://www.sciencebase.gov/catalog/item/58cadb5be4b0849ce97c8ad5	CAT_NWALT12_25
Low/Medium Residential	percent	Land Cover	https://www.sciencebase.gov/catalog/item/58cadb5be4b0849ce97c8ad5	CAT_NWALT12_26
Low Density Development	percent	Land Cover	https://www.sciencebase.gov/catalog/item/58cadb5be4b0849ce97c8ad5	CAT_NWALT12_27
Urban High	percent	Land Cover	https://www.sciencebase.gov/catalog/item/58cadb5be4b0849ce97c8ad5	CAT_NWALT12_31
Urban Low/Medium	percent	Land Cover	https://www.sciencebase.gov/catalog/item/58cadb5be4b0849ce97c8ad5	CAT_NWALT12_32
Non-residential urban	percent	Land Cover	https://www.sciencebase.gov/catalog/item/58cadb5be4b0849ce97c8ad5	CAT_NWALT12_33
Mining/Extraction	percent	Land Cover	https://www.sciencebase.gov/catalog/item/58cadb5be4b0849ce97c8ad5	CAT_NWALT12_41
Cropland	percent	Land Cover	https://www.sciencebase.gov/catalog/item/58cadb5be4b0849ce97c8ad5	CAT_NWALT12_43
Pasture/Hay	percent	Land Cover	https://www.sciencebase.gov/catalog/item/58cadb5be4b0849ce97c8ad5	CAT_NWALT12_44
Grazing Land	percent	Land Cover	https://www.sciencebase.gov/catalog/item/58cadb5be4b0849ce97c8ad5	CAT_NWALT12_45
Low Anthropogenic Influence Land	percent	Land Cover	https://www.sciencebase.gov/catalog/item/58cadb5be4b0849ce97c8ad5	CAT_NWALT12_50
Very Low Use/Conservation Land	percent	Land Cover	https://www.sciencebase.gov/catalog/item/58cadb5be4b0849ce97c8ad5	CAT_NWALT12_60
Sohl Water	percent	Land Cover	https://www.sciencebase.gov/catalog/item/5a5406bee4b01e7be2308855	CAT_SOHL05_1
Sohl Developed	percent	Land Cover	https://www.sciencebase.gov/catalog/item/5a5406bee4b01e7be2308855	CAT_SOHL05_2
Sohl blank	percent	Land Cover	https://www.sciencebase.gov/catalog/item/5a5406bee4b01e7be2308855	CAT_SOHL05_4
Sohl blank	percent	Land Cover	https://www.sciencebase.gov/catalog/item/5a5406bee4b01e7be2308855	CAT_SOHL05_5
Sohl Mining	percent	Land Cover	https://www.sciencebase.gov/catalog/item/5a5406bee4b01e7be2308855	CAT_SOHL05_6
Sohl Decidious Forest	percent	Land Cover	https://www.sciencebase.gov/catalog/item/5a5406bee4b01e7be2308855	CAT_SOHL05_8
Sohl Evergreen Forest	percent	Land Cover	https://www.sciencebase.gov/catalog/item/5a5406bee4b01e7be2308855	CAT_SOHL05_9
Sohl Mixed Forest	percent	Land Cover	https://www.sciencebase.gov/catalog/item/5a5406bee4b01e7be2308855	CAT_SOHL05_10
Sohl Grassland	percent	Land Cover	https://www.sciencebase.gov/catalog/item/5a5406bee4b01e7be2308855	CAT_SOHL05_11
Sohl Cultivated Crop	percent	Land Cover	https://www.sciencebase.gov/catalog/item/5a5406bee4b01e7be2308855	CAT_SOHL05_13
Sohl Hay/Pasture	percent	Land Cover	https://www.sciencebase.gov/catalog/item/5a5406bee4b01e7be2308855	CAT_SOHL05_14
Sohl Herbaceous Wetland	percent	Land Cover	https://www.sciencebase.gov/catalog/item/5a5406bee4b01e7be2308855	CAT_SOHL05_15
Sohl Woody Wetland	percent	Land Cover	https://www.sciencebase.gov/catalog/item/5a5406bee4b01e7be2308855	CAT_SOHL05_16
NLCD Developed, Open Space	percent	Land Cover	https://www.sciencebase.gov/catalog/item/63935b30d34e0de3a1efe082	CAT_NLCD19_21
NLCD Developed, Low Intensity	percent	Land Cover	https://www.sciencebase.gov/catalog/item/63935b30d34e0de3a1efe082	CAT_NLCD19_22
NLCD Developed, Medium Intensity	percent	Land Cover	https://www.sciencebase.gov/catalog/item/63935b30d34e0de3a1efe082	CAT_NLCD19_23
NLCD Developed, High Intensity	percent	Land Cover	https://www.sciencebase.gov/catalog/item/63935b30d34e0de3a1efe082	CAT_NLCD19_24
NLCD Barren Land	percent	Land Cover	https://www.sciencebase.gov/catalog/item/63935b30d34e0de3a1efe082	CAT_NLCD19_31
NLCD Deciduous Forest	percent	Land Cover	https://www.sciencebase.gov/catalog/item/63935b30d34e0de3a1efe082	CAT_NLCD19_41
NLCD Evergreen Forest	percent	Land Cover	https://www.sciencebase.gov/catalog/item/63935b30d34e0de3a1efe082	CAT_NLCD19_42
NLCD Mixed Forest	percent	Land Cover	https://www.sciencebase.gov/catalog/item/63935b30d34e0de3a1efe082	CAT_NLCD19_43
NLCD Shrubland	percent	Land Cover	https://www.sciencebase.gov/catalog/item/63935b30d34e0de3a1efe082	CAT_NLCD19_52
NLCD Grassland	percent	Land Cover	https://www.sciencebase.gov/catalog/item/63935b30d34e0de3a1efe082	CAT_NLCD19_71
NLCD Pasture/Hayland	percent	Land Cover	https://www.sciencebase.gov/catalog/item/63935b30d34e0de3a1efe082	CAT_NLCD19_81
NLCD Cropland	percent	Land Cover	https://www.sciencebase.gov/catalog/item/63935b30d34e0de3a1efe082	CAT_NLCD19_82
NLCD Wooded Wetlands	percent	Land Cover	https://www.sciencebase.gov/catalog/item/63935b30d34e0de3a1efe082	CAT_NLCD19_90
NLCD Marshes/Wet Meadows	percent	Land Cover	https://www.sciencebase.gov/catalog/item/63935b30d34e0de3a1efe082	CAT_NLCD19_95
Riparian Buffer Imperviousness	percent	Land Cover	https://www.sciencebase.gov/catalog/item/570577fee4b0d4e2b7571d7b	CAT_IMPV01_BUFF100
Imperviousness	percent	Land Cover	https://www.sciencebase.gov/catalog/item/57057a9be4b0d4e2b7571fbb	CAT_IMPV06
Riparian Buffer Imperviousness	percent	Land Cover	https://www.sciencebase.gov/catalog/item/570577fee4b0d4e2b7571d7b	CAT_IMPV06_BUFF100
Imperviousness	percent	Land Cover	https://www.sciencebase.gov/catalog/item/57057a9be4b0d4e2b7571fbb	CAT_IMPV01
Population density	persons per square kilometer	Population	https://www.sciencebase.gov/catalog/item/5728f746e4b0b13d3918aa1e	CAT_POPDENS10
Housing Density	percent	Population	https://www.sciencebase.gov/catalog/item/5910de31e4b0e541a03ac983	CAT_HDENS10
Norrn Appalachian/Atlantic Maritime Highlands	percent	Regions	https://www.sciencebase.gov/catalog/item/5785595ce4b0e02680bf2fd8	CAT_ECOL3_58
Norrn Allegheny Plateau	percent	Regions	https://www.sciencebase.gov/catalog/item/5785595ce4b0e02680bf2fd8	CAT_ECOL3_60
Erie Drift Plain	percent	Regions	https://www.sciencebase.gov/catalog/item/5785595ce4b0e02680bf2fd8	CAT_ECOL3_61
North Central Appalachians	percent	Regions	https://www.sciencebase.gov/catalog/item/5785595ce4b0e02680bf2fd8	CAT_ECOL3_62
Middle Atlantic Coastal Plain	percent	Regions	https://www.sciencebase.gov/catalog/item/5785595ce4b0e02680bf2fd8	CAT_ECOL3_63
Norrn Piedmont	percent	Regions	https://www.sciencebase.gov/catalog/item/5785595ce4b0e02680bf2fd8	CAT_ECOL3_64
Blue Ridge	percent	Regions	https://www.sciencebase.gov/catalog/item/5785595ce4b0e02680bf2fd8	CAT_ECOL3_66
Ridge and Valley	percent	Regions	https://www.sciencebase.gov/catalog/item/5785595ce4b0e02680bf2fd8	CAT_ECOL3_67
Central Appalachians	percent	Regions	https://www.sciencebase.gov/catalog/item/5785595ce4b0e02680bf2fd8	CAT_ECOL3_69
Western Allegheny Plateau	percent	Regions	https://www.sciencebase.gov/catalog/item/5785595ce4b0e02680bf2fd8	CAT_ECOL3_70
Eastern Great Lakes Lowlands	percent	Regions	https://www.sciencebase.gov/catalog/item/5785595ce4b0e02680bf2fd8	CAT_ECOL3_83
Humid Plains, Permeable Soils, Bedrock	percent	Regions	https://www.sciencebase.gov/catalog/item/57867b1be4b0e02680c14ff6	CAT_HLR_2
Subhumid Plains, Impermeable Soils, Permeable Bedrock	percent	Regions	https://www.sciencebase.gov/catalog/item/57867b1be4b0e02680c14ff6	CAT_HLR_3
Humid Plains, Permeable Soils, Bedrock	percent	Regions	https://www.sciencebase.gov/catalog/item/57867b1be4b0e02680c14ff6	CAT_HLR_4
Arid Plains, Permeable Soils, Bedrock	percent	Regions	https://www.sciencebase.gov/catalog/item/57867b1be4b0e02680c14ff6	CAT_HLR_5
Humid Plains, Permeable Soils, Impermeable Bedrock	percent	Regions	https://www.sciencebase.gov/catalog/item/57867b1be4b0e02680c14ff6	CAT_HLR_7
Semiarid Plains, Impermeable Soils, Bedrock	percent	Regions	https://www.sciencebase.gov/catalog/item/57867b1be4b0e02680c14ff6	CAT_HLR_8
Humid Plateaus, Impermeable Soils, Permeable Bedrock	percent	Regions	https://www.sciencebase.gov/catalog/item/57867b1be4b0e02680c14ff6	CAT_HLR_9
Humid Plateaus, Impermeable Soils, Bedrock	percent	Regions	https://www.sciencebase.gov/catalog/item/57867b1be4b0e02680c14ff6	CAT_HLR_11
Semiarid Mountains, Impermeable Soils, Permeable Bedrock	percent	Regions	https://www.sciencebase.gov/catalog/item/57867b1be4b0e02680c14ff6	CAT_HLR_15
Humid Mountains, Permeable Soils, Impermeable Bedrock	percent	Regions	https://www.sciencebase.gov/catalog/item/57867b1be4b0e02680c14ff6	CAT_HLR_16
Very Humid Mountains, Permeable Soils, Impermeable Bedrock	percent	Regions	https://www.sciencebase.gov/catalog/item/57867b1be4b0e02680c14ff6	CAT_HLR_19
Humid Mountains, Permeable Soils, Impermeable Bedrock	percent	Regions	https://www.sciencebase.gov/catalog/item/57867b1be4b0e02680c14ff6	CAT_HLR_20
Coastal Plain	percent	Regions	https://www.sciencebase.gov/catalog/item/57dafd3ae4b090824ffc32f1	CAT_PHYSIO_3
Piedmont	percent	Regions	https://www.sciencebase.gov/catalog/item/57dafd3ae4b090824ffc32f1	CAT_PHYSIO_4
Blue Ridge	percent	Regions	https://www.sciencebase.gov/catalog/item/57dafd3ae4b090824ffc32f1	CAT_PHYSIO_5
Valley/Ridge	percent	Regions	https://www.sciencebase.gov/catalog/item/57dafd3ae4b090824ffc32f1	CAT_PHYSIO_6
Appalachian Plateaus	percent	Regions	https://www.sciencebase.gov/catalog/item/57dafd3ae4b090824ffc32f1	CAT_PHYSIO_8
New England	percent	Regions	https://www.sciencebase.gov/catalog/item/57dafd3ae4b090824ffc32f1	CAT_PHYSIO_9
Central Lowland	percent	Regions	https://www.sciencebase.gov/catalog/item/57dafd3ae4b090824ffc32f1	CAT_PHYSIO_12
physiographic province cover	percent	Regions	https://www.sciencebase.gov/catalog/item/57dafd3ae4b090824ffc32f1	CAT_PHYSIO_AREA
Spring Vegetation Index	0-1, 0 being low vegetation, 1 being high vegetation	Regions	https://www.sciencebase.gov/catalog/item/59ce9877e4b05fe04cc05e95	CAT_EVI_AMJ_2012
Summer Vegetation Index	0-1, 0 being low vegetation, 1 being high vegetation	Regions	https://www.sciencebase.gov/catalog/item/59ce9877e4b05fe04cc05e95	CAT_EVI_JAS_2012
Winter Vegetation Index	0-1, 0 being low vegetation, 1 being high vegetation	Regions	https://www.sciencebase.gov/catalog/item/59ce9877e4b05fe04cc05e95	CAT_EVI_JFM_2012
Autumn Vegetation Index	0-1, 0 being low vegetation, 1 being high vegetation	Regions	https://www.sciencebase.gov/catalog/item/59ce9877e4b05fe04cc05e95	CAT_EVI_OND_2011
Hydrologic Group A Soil	percent	Soils	https://www.sciencebase.gov/catalog/item/5728d93be4b0b13d3918a99f	CAT_HGA
Hydrologic Group AD Soil	percent	Soils	https://www.sciencebase.gov/catalog/item/5728d93be4b0b13d3918a99f	CAT_HGAD
Hydrologic Group B Soil	percent	Soils	https://www.sciencebase.gov/catalog/item/5728d93be4b0b13d3918a99f	CAT_HGB
Hydrologic Group C Soil	percent	Soils	https://www.sciencebase.gov/catalog/item/5728d93be4b0b13d3918a99f	CAT_HGBC
Hydrologic Group BD Soil	percent	Soils	https://www.sciencebase.gov/catalog/item/5728d93be4b0b13d3918a99f	CAT_HGBD
Hydrologic Group C Soil	percent	Soils	https://www.sciencebase.gov/catalog/item/5728d93be4b0b13d3918a99f	CAT_HGC
Hydrologic Group CD Soil	percent	Soils	https://www.sciencebase.gov/catalog/item/5728d93be4b0b13d3918a99f	CAT_HGCD
Hydrologic Group D Soil	percent	Soils	https://www.sciencebase.gov/catalog/item/5728d93be4b0b13d3918a99f	CAT_HGD
Silt	unknown	Soils	https://www.sciencebase.gov/catalog/item/5728dd46e4b0b13d3918a9a7	CAT_SILTAVE
Clay	percent	Soils	https://www.sciencebase.gov/catalog/item/5728dd46e4b0b13d3918a9a7	CAT_CLAYAVE
Sand	unknown	Soils	https://www.sciencebase.gov/catalog/item/5728dd46e4b0b13d3918a9a7	CAT_SANDAVE
Soil K Factor	unitless	Soils	https://www.sciencebase.gov/catalog/item/5728decfe4b0b13d3918a9aa	CAT_KFACT
Upper Horzion Soil K Factor	unitless	Soils	https://www.sciencebase.gov/catalog/item/5728decfe4b0b13d3918a9aa	CAT_KFACT_UP
soil material <2mm	percent	Soils	https://www.sciencebase.gov/catalog/item/5728decfe4b0b13d3918a9aa	CAT_NO10AVE
soil material <0.074mm	percent	Soils	https://www.sciencebase.gov/catalog/item/5728decfe4b0b13d3918a9aa	CAT_NO200AVE
soil material <5mm	percent	Soils	https://www.sciencebase.gov/catalog/item/5728decfe4b0b13d3918a9aa	CAT_NO4AVE
Soil Organic Matter	percent	Soils	https://www.sciencebase.gov/catalog/item/5728decfe4b0b13d3918a9aa	CAT_OM
Soil Permeability	mm/hr	Soils	https://www.sciencebase.gov/catalog/item/5728decfe4b0b13d3918a9aa	CAT_PERMAVE
Soil thickness (Depth to Rock)	mm/hr	Soils	https://www.sciencebase.gov/catalog/item/5728decfe4b0b13d3918a9aa	CAT_ROCKDEP
Soil Bulk Density	grams per unit centimeter	Soils	https://www.sciencebase.gov/catalog/item/5728decfe4b0b13d3918a9aa	CAT_BDAVE
Soil Water Capacity	H2O(mm)/Soil Depth(mm)	Soils	https://www.sciencebase.gov/catalog/item/5728decfe4b0b13d3918a9aa	CAT_AWCAVE
Depth to High Water Table	m	Soils	https://www.sciencebase.gov/catalog/item/5728decfe4b0b13d3918a9aa	CAT_WTDEP
Ag 25cm Soil Restrictive Layer	percent	Soils	https://www.sciencebase.gov/catalog/item/572900afe4b0b13d3918aa64	CAT_SRL25AG
Ag 35cm Soil Restrictive Layer	percent	Soils	https://www.sciencebase.gov/catalog/item/572900afe4b0b13d3918aa64	CAT_SRL35AG
Ag 45cm Soil Restrictive Layer	percent	Soils	https://www.sciencebase.gov/catalog/item/572900afe4b0b13d3918aa64	CAT_SRL45AG
Ag 55cm Soil Restrictive Layer	percent	Soils	https://www.sciencebase.gov/catalog/item/572900afe4b0b13d3918aa64	CAT_SRL55AG
Soil Salinity	milliohms per centimeter (mohms/cm).	Soils	https://www.sciencebase.gov/catalog/item/573b5ba4e4b0dae0d5e3adc2	CAT_SALINAVE
Soil pH	pH (unitless)	Soils	https://www.sciencebase.gov/catalog/item/584b0401e4b07e29c706de59	CAT_pH
A Horizon Phosphrus	milligrams/kilogram	Soils	https://www.sciencebase.gov/catalog/item/58580f18e4b0e40e53c237a5	CAT_SOILS_A_P
C Horizon Phosphrus	milligrams/kilogram	Soils	https://www.sciencebase.gov/catalog/item/58580f18e4b0e40e53c237a5	CAT_SOILS_C_P
Bed Sediment P	ppm	Soils	https://www.sciencebase.gov/catalog/item/5b297a25e4b059207627a3ad	CAT_PMAP
Phosphorus concentration in the A horizon	milligram/kilogram/geologic mapping unit	Soils	https://www.sciencebase.gov/catalog/item/58580f18e4b0e40e53c237a5	CAT_SOILS_GMU_A_P
Phosphorus concentration in the C horizon	milligram/kilogram/geologic mapping unit	Soils	https://www.sciencebase.gov/catalog/item/58580f18e4b0e40e53c237a5	CAT_SOILS_GMU_C_P
ECHO Combined Sewage Overflow	count facility/100 sq-km	Sources	https://awsedap.epa.gov/public/extensions/PFAS_Tools/PFAS_Tools.html	cso
ECHO Production	count facility/100 sq-km	Sources	https://awsedap.epa.gov/public/extensions/PFAS_Tools/PFAS_Tools.html	production
ECHO Spill	count facility/100 sq-km	Sources	https://awsedap.epa.gov/public/extensions/PFAS_Tools/PFAS_Tools.html	spill
ECHO Superfund Sites	count facility/100 sq-km	Sources	https://awsedap.epa.gov/public/extensions/PFAS_Tools/PFAS_Tools.html	superfund
ECHO Toxic	count facility/100 sq-km	Sources	https://awsedap.epa.gov/public/extensions/PFAS_Tools/PFAS_Tools.html	toxic
ECHO Federal Sites	count facility/100 sq-km	Sources	https://awsedap.epa.gov/public/extensions/PFAS_Tools/PFAS_Tools.html	federal
ECHO Sewage Treatment Plant	count facility/100 sq-km	Sources	https://awsedap.epa.gov/public/extensions/PFAS_Tools/PFAS_Tools.html	stp
ECHO National Defense Sites	count facility/100 sq-km	Sources	https://awsedap.epa.gov/public/extensions/PFAS_Tools/PFAS_Tools.html	National.Defense
ECHO Waste Management	count facility/100 sq-km	Sources	https://awsedap.epa.gov/public/extensions/PFAS_Tools/PFAS_Tools.html	Waste.Management
ECHO Electronics Industry	count facility/100 sq-km	Sources	https://awsedap.epa.gov/public/extensions/PFAS_Tools/PFAS_Tools.html	Electronics.Industry
ECHO Chemical Mfg	count facility/100 sq-km	Sources	https://awsedap.epa.gov/public/extensions/PFAS_Tools/PFAS_Tools.html	Chemical.Mfg
ECHO Textiles/Leathers	count facility/100 sq-km	Sources	https://awsedap.epa.gov/public/extensions/PFAS_Tools/PFAS_Tools.html	Textiles.and.Leather
ECHO Petroleum	count facility/100 sq-km	Sources	https://awsedap.epa.gov/public/extensions/PFAS_Tools/PFAS_Tools.html	Petroleum
ECHO Plastics/Resins	count facility/100 sq-km	Sources	https://awsedap.epa.gov/public/extensions/PFAS_Tools/PFAS_Tools.html	Plastics.and.Resins
ECHO Metal Machinery Mfg	count facility/100 sq-km	Sources	https://awsedap.epa.gov/public/extensions/PFAS_Tools/PFAS_Tools.html	Metal.Machinery.Mfg
ECHO Metal Coating	count facility/100 sq-km	Sources	https://awsedap.epa.gov/public/extensions/PFAS_Tools/PFAS_Tools.html	Metal.Coating
ECHO Airports Part 139	count facility/100 sq-km	Sources	https://awsedap.epa.gov/public/extensions/PFAS_Tools/PFAS_Tools.html	Airports..Part.139.
ECHO Oil /Gas	count facility/100 sq-km	Sources	https://awsedap.epa.gov/public/extensions/PFAS_Tools/PFAS_Tools.html	Oil.and.Gas
ECHO Cement Mfg	count facility/100 sq-km	Sources	https://awsedap.epa.gov/public/extensions/PFAS_Tools/PFAS_Tools.html	Cement.Mfg
ECHO Fire Training	count facility/100 sq-km	Sources	https://awsedap.epa.gov/public/extensions/PFAS_Tools/PFAS_Tools.html	Fire.Training
ECHO Industrial Gas	count facility/100 sq-km	Sources	https://awsedap.epa.gov/public/extensions/PFAS_Tools/PFAS_Tools.html	Industrial.Gas
ECHO Printing	count facility/100 sq-km	Sources	https://awsedap.epa.gov/public/extensions/PFAS_Tools/PFAS_Tools.html	Printing
ECHO Cleaning Product Mfg	count facility/100 sq-km	Sources	https://awsedap.epa.gov/public/extensions/PFAS_Tools/PFAS_Tools.html	Cleaning.Product.Mfg
ECHO Paints/Coatings	count facility/100 sq-km	Sources	https://awsedap.epa.gov/public/extensions/PFAS_Tools/PFAS_Tools.html	Paints.and.Coatings
ECHO Paper Mills/Products	count facility/100 sq-km	Sources	https://awsedap.epa.gov/public/extensions/PFAS_Tools/PFAS_Tools.html	Paper.Mills.and.Products
ECHO Glass Products	count facility/100 sq-km	Sources	https://awsedap.epa.gov/public/extensions/PFAS_Tools/PFAS_Tools.html	Glass.Products
ECHO Airports	count facility/100 sq-km	Sources	https://awsedap.epa.gov/public/extensions/PFAS_Tools/PFAS_Tools.html	Airports
ECHO Consumer Products	count facility/100 sq-km	Sources	https://awsedap.epa.gov/public/extensions/PFAS_Tools/PFAS_Tools.html	Consumer.Products
ECHO Furniture/Carpet	count facility/100 sq-km	Sources	https://awsedap.epa.gov/public/extensions/PFAS_Tools/PFAS_Tools.html	Furniture.and.Carpet
ECHO Mining /Refining	count facility/100 sq-km	Sources	https://awsedap.epa.gov/public/extensions/PFAS_Tools/PFAS_Tools.html	Mining.and.Refining
ECHO Fire Protection	count facility/100 sq-km	Sources	https://awsedap.epa.gov/public/extensions/PFAS_Tools/PFAS_Tools.html	Fire.Protection
Basin Slope	percent rise	Topographic	https://www.sciencebase.gov/catalog/item/57976a0ce4b021cadec97890	CAT_BASIN_SLOPE
Mean elevation	meters	Topographic	https://www.sciencebase.gov/catalog/item/57976a0ce4b021cadec97890	CAT_ELEV_MEAN
Min elevation	meters	Topographic	https://www.sciencebase.gov/catalog/item/57976a0ce4b021cadec97890	CAT_ELEV_MIN
Max elevation	meters	Topographic	https://www.sciencebase.gov/catalog/item/57976a0ce4b021cadec97890	CAT_ELEV_MAX
Stream Slope	percent rise	Topographic	https://www.sciencebase.gov/catalog/item/57976a0ce4b021cadec97890	CAT_STREAM_SLOPE
Stream density	km -1	Topographic	https://www.sciencebase.gov/catalog/item/57976a0ce4b021cadec97890	CAT_STRM_DENS
Topographic sinuosity	unknown	Topographic	https://www.sciencebase.gov/catalog/item/57976a0ce4b021cadec97890	CAT_sinuosity
road/stream intersections	number of road and stream crossings/sq-km	Topographic	https://www.sciencebase.gov/catalog/item/57976a0ce4b021cadec97890	CAT_RDX
Streams/Rivers	percent	Topographic	https://www.sciencebase.gov/catalog/item/57976a0ce4b021cadec97890	CAT_STREAMRIVER
Artificial paths	percent	Topographic	https://www.sciencebase.gov/catalog/item/57976a0ce4b021cadec97890	CAT_ARTIFICIAL
canals/ditches	percent	Topographic	https://www.sciencebase.gov/catalog/item/57976a0ce4b021cadec97890	CAT_CANALDITCH
connectors	percent	Topographic	https://www.sciencebase.gov/catalog/item/57976a0ce4b021cadec97890	CAT_CONNECTOR
Primary Road	km/sqkm	Topographic	https://www.sciencebase.gov/catalog/item/57976a0ce4b021cadec97890	CAT_S1100
Secondary Road	km/sqkm	Topographic	https://www.sciencebase.gov/catalog/item/57976a0ce4b021cadec97890	CAT_S1200
Local Neighborhood/Rural Road/City Street	km/sqkm	Topographic	https://www.sciencebase.gov/catalog/item/57976a0ce4b021cadec97890	CAT_S1400
4WD Vehicular Trail	km/sqkm	Topographic	https://www.sciencebase.gov/catalog/item/57976a0ce4b021cadec97890	CAT_S1500
Ramp Road	km/sqkm	Topographic	https://www.sciencebase.gov/catalog/item/57976a0ce4b021cadec97890	CAT_S1630
Service Drive, limited access highway	km/sqkm	Topographic	https://www.sciencebase.gov/catalog/item/57976a0ce4b021cadec97890	CAT_S1640
Walkway/Pedestrian Trail	km/sqkm	Topographic	https://www.sciencebase.gov/catalog/item/57976a0ce4b021cadec97890	CAT_S1710
Alleys	km/sqkm	Topographic	https://www.sciencebase.gov/catalog/item/57976a0ce4b021cadec97890	CAT_S1730
Private Road logging/oil fields/ranches	km/sqkm	Topographic	https://www.sciencebase.gov/catalog/item/57976a0ce4b021cadec97890	CAT_S1740
Internal U.S. Census Bureau use	km/sqkm	Topographic	https://www.sciencebase.gov/catalog/item/57976a0ce4b021cadec97890	CAT_S1750
Parking Lot Road	km/sqkm	Topographic	https://www.sciencebase.gov/catalog/item/57976a0ce4b021cadec97890	CAT_S1780
Bike Path/Trail	km/sqkm	Topographic	https://www.sciencebase.gov/catalog/item/57976a0ce4b021cadec97890	CAT_S1820
Road density	kilometer of roads per square kilometer	Topographic	https://www.sciencebase.gov/catalog/item/57976a0ce4b021cadec97890	CAT_TOTAL_ROAD_DENS
Freshwater withdrawals	megaliters per square kilometer	Water Use	https://www.sciencebase.gov/catalog/item/57c9dc05e4b0f2f0cec192f2	CAT_FRESHWATER_WD
#Table S4: geospatial predictors included in the machine learning models with descriptions, units, categorical themes, and data sources [Predictor data and metadata from the U.S. Environmental Protection Agency Environment and Compliance History Online (ECHO) PFAS Analytic Tool (U.S. Environmental Protection Agency, 2024) and Wieczorek et al. (2018)]

## Sheet: Table_S5_Site_EARS
Site ID	Site Description	NHD comid	Dataset	ΣEAR	PFAS bioeffect potential	Collection agency
DRBC-PEAST183	183.82	2588457	Training	0	None to less	Delaware River Basin Commission
DRBC-EAS	Easton, PA	2588461	Training	0	None to less	Delaware River Basin Commission
DRBC-YAR	Yardley, PA	2589785	Training	0	None to less	Delaware River Basin Commission
DRBC-PLAM149	148.7	2590201	Training	0	None to less	Delaware River Basin Commission
DRBC-PNRB289	289.9	2617524	Training	0	None to less	Delaware River Basin Commission
DRBC-PPJM254	253.65	4151524	Validation	0	None to less	Delaware River Basin Commission
DRBC-DRBC-DIN	Delaware River at Dingmans Ferry	4151748	Training	0	None to less	Delaware River Basin Commission
DRBC-CC2021	Chester Creek	4495846	Training	0	None to less	Delaware River Basin Commission
Bald Eagle Creek Milesburg (1019 Milesburg)	Bald Eagle Creek Milesburg (1019 Milesburg)	8140022	Training	0	None to less	Sierra Club
Benner Park Spring (Buffalo Run Road)	Benner Park Spring (Buffalo Run Road)	8140214	Training	0	None to less	Sierra Club
Buffalo Run (Site #4, 10031 Benner Park)	Buffalo Run (Site #4, 10031 Benner Park)	8140220	Validation	0	None to less	Sierra Club
Buffalo Run (Site #3, 1218 Kolln)	Buffalo Run (Site #3, 1218 Kolln)	8140252	Training	0	None to less	Sierra Club
USGS-01440000	Flat Brook near Flatbrookville NJ	4151302	Training	0	None to less	USGS New Jersey Water Science Center
USGS-01466500	McDonalds Branch in Byrne State Forest NJ	4499256	Training	1.38588e-05	None to less	USGS New Jersey Water Science Center
USGS-01408830	Cedar Creek at Cedar Crest NJ	9453831	Training	0	None to less	USGS New Jersey Water Science Center
USGS-01538930	Kitchen Creek at Ricketts Glen, PA	2601971	Training	0	None to less	USGS Pennsylvania Water Science Center
USGS-01537700	Susquehanna River near Hunlock Creek, PA	2603121	Validation	1.80165e-05	None to less	USGS Pennsylvania Water Science Center
USGS-01427183	Crooked Creek near Camp Tabor, PA	2616924	Training	1.10871e-05	None to less	USGS Pennsylvania Water Science Center
USGS-01429290	East Branch Dyberry Creek at Tanners Falls, PA	2739744	Training	0	None to less	USGS Pennsylvania Water Science Center
USGS-03070470	Mill Run near Elliottsville, PA	3773343	Training	0	None to less	USGS Pennsylvania Water Science Center
USGS-03072859	Unnamed Tributary to House Run nr Holbrook, PA	3788899	Training	1.52447e-05	None to less	USGS Pennsylvania Water Science Center
USGS-03079639	Jones Mill Run nr Laurel Hill Lk nr Bakersville,PA	3806063	Validation	0	None to less	USGS Pennsylvania Water Science Center
USGS-03078020	Casselman River near Salisbury, PA	3808779	Training	1.66306e-05	None to less	USGS Pennsylvania Water Science Center
USGS-03077500	Youghiogheny River at Youghiogheny River Dam, PA	3809037	Training	1.80165e-05	None to less	USGS Pennsylvania Water Science Center
USGS-01439680	Little Bush Kill Creek at Bushkill, PA	4153150	Training	0	None to less	USGS Pennsylvania Water Science Center
USGS-01439500	Bush Kill at Shoemakers, PA	4153168	Training	1.10871e-05	None to less	USGS Pennsylvania Water Science Center
USGS-01447500	Lehigh River at Stoddartsville, PA	4185679	Training	0	None to less	USGS Pennsylvania Water Science Center
USGS-01449375	Wild Cr ab Penn Forest Reservoir nr Kresgeville PA	4187041	Training	0	None to less	USGS Pennsylvania Water Science Center
USGS-01534000	Tunkhannock Creek near Tunkhannock, PA	4196160	Training	0	None to less	USGS Pennsylvania Water Science Center
USGS-01532950	Wyalusing Creek near Wyalusing, PA	4198214	Training	0	None to less	USGS Pennsylvania Water Science Center
USGS-01532000	Towanda Creek near Monroeton, PA	4199144	Training	0	None to less	USGS Pennsylvania Water Science Center
USGS-01533515	Stony Brook near Kasson Brook, PA	4200882	Training	0	None to less	USGS Pennsylvania Water Science Center
USGS-01555210	Middle Creek near Selinsgrove, PA	4517636	Training	1.2473e-05	None to less	USGS Pennsylvania Water Science Center
USGS-01555500	East Mahantango Creek near Dalmatia, PA	4518306	Training	1.38588e-05	None to less	USGS Pennsylvania Water Science Center
USGS-01555000	Penns Creek at Penns Creek, PA	4520418	Training	0	None to less	USGS Pennsylvania Water Science Center
USGS-01542500	WB Susquehanna River at Karthaus, PA	4672391	Training	1.66306e-05	None to less	USGS Pennsylvania Water Science Center
USGS-01541000	West Branch Susquehanna River at Bower, PA	4673267	Training	0	None to less	USGS Pennsylvania Water Science Center
USGS-01541500	Clearfield Creek at Dimeling, PA	4674911	Training	1.52447e-05	None to less	USGS Pennsylvania Water Science Center
USGS-0155979602	Bobs Creek below Wallacks Branch at Pavia, PA	4688903	Training	0	None to less	USGS Pennsylvania Water Science Center
USGS-01565000	Kishacoquillas Creek at Reedsville, PA	4697437	Training	0	None to less	USGS Pennsylvania Water Science Center
USGS-01564515	Aughwick Creek at Aughwick Mills, PA	4699151	Training	0	None to less	USGS Pennsylvania Water Science Center
USGS-01567000	NEW11.5	4699925	Training	1.62409e-05	None to less	USGS Pennsylvania Water Science Center
USGS-01568000	Sherman Creek at Shermans Dale, PA	4710668	Training	0	None to less	USGS Pennsylvania Water Science Center
USGS-01576767	Pequea Creek near Ronks, PA	4721931	Training	1.10871e-05	None to less	USGS Pennsylvania Water Science Center
USGS-03032500	Redbank Creek at St. Charles, PA	4741683	Training	1.66306e-05	None to less	USGS Pennsylvania Water Science Center
USGS-03034000	Mahoning Creek at Punxsutawney, PA	4741709	Training	0	None to less	USGS Pennsylvania Water Science Center
USGS-03036500	Allegheny River at Kittanning, PA	4742165	Training	1.80165e-05	None to less	USGS Pennsylvania Water Science Center
USGS-03039815	Clear Shade Creek ab Confluence nr Cairnbrook, PA	4753408	Training	1.52447e-05	None to less	USGS Pennsylvania Water Science Center
USGS-01471677	Unnamed Tributary to Sixpenny Crk nr Kulptown, PA	4781353	Training	6.92942e-06	None to less	USGS Pennsylvania Water Science Center
USGS-01614104	Carbaugh Run near Caledonia Park, PA	5890674	Validation	0	None to less	USGS Pennsylvania Water Science Center
USGS-03027820	Buck Run near Burning Well, PA	6873525	Training	0	None to less	USGS Pennsylvania Water Science Center
USGS-03029500	Clarion River at Cooksburg, PA	6877193	Training	1.38588e-05	None to less	USGS Pennsylvania Water Science Center
USGS-03030515	Clarion River at Piney, PA	6877295	Training	1.66306e-05	None to less	USGS Pennsylvania Water Science Center
USGS-03030852	Clarion River at Callensburg, PA	6877337	Training	1.52447e-05	None to less	USGS Pennsylvania Water Science Center
USGS-01502753	E Branch Hemlock Cr near Stevens Point, PA	8088963	Training	0	None to less	USGS Pennsylvania Water Science Center
USGS-01502771	Susquehanna River near Great Bend, PA	8089073	Training	0	None to less	USGS Pennsylvania Water Science Center
USGS-01519200	Cowanesque River at Elkland, PA	8111583	Validation	0	None to less	USGS Pennsylvania Water Science Center
USGS-01518700	Tioga River at Tioga Junction, PA	8111755	Training	1.10871e-05	None to less	USGS Pennsylvania Water Science Center
USGS-01516350	Tioga River near Mansfield, PA	8112301	Validation	0	None to less	USGS Pennsylvania Water Science Center
USGS-01516500	Corey Creek near Mainesburg, PA	8112305	Training	0	None to less	USGS Pennsylvania Water Science Center
USGS-01543693	East Fork Sinnemahoning at Wharton Township, PA	8124573	Training	0	None to less	USGS Pennsylvania Water Science Center
USGS-01543000	Driftwood Br Sinnemahoning Cr at Sterling Run, PA	8127529	Training	1.66306e-05	None to less	USGS Pennsylvania Water Science Center
USGS-01542790	Bennett Br Sinnemahoning Cr at Driftwood, PA	8127581	Training	0	None to less	USGS Pennsylvania Water Science Center
USGS-01544149	Sinnemahoning Creek above mouth at Keating, PA	8130207	Validation	0	None to less	USGS Pennsylvania Water Science Center
USGS-01544500	Kettle Creek at Cross Fork, PA	8134650	Training	0	None to less	USGS Pennsylvania Water Science Center
USGS-01545628	Hyner Run near Hyner, PA	8134926	Training	0	None to less	USGS Pennsylvania Water Science Center
USGS-01545000	Kettle Creek near Westport, PA	8134992	Training	0	None to less	USGS Pennsylvania Water Science Center
USGS-01547950	Beech Creek at Monument, PA	8139224	Training	1.2473e-05	None to less	USGS Pennsylvania Water Science Center
USGS-01548075	Fishing Creek near Cedar Springs, PA	8139388	Training	0	None to less	USGS Pennsylvania Water Science Center
USGS-01547980	Beech Creek at Beech Creek, PA	8139392	Training	1.52447e-05	None to less	USGS Pennsylvania Water Science Center
USGS-01548428	Dixie Run near Blackwell, PA	8144304	Training	0	None to less	USGS Pennsylvania Water Science Center
USGS-01549600	Little Pine Creek at Waterville, PA	8145046	Validation	0	None to less	USGS Pennsylvania Water Science Center
USGS-01549700	Pine Creek bl L Pine Creek near Waterville, PA	8145248	Training	0	None to less	USGS Pennsylvania Water Science Center
USGS-015499068	Rock Run upstream of Lycoming Creek nr Ralston, PA	8149877	Training	0	None to less	USGS Pennsylvania Water Science Center
USGS-01552000	Loyalsock Creek at Loyalsockville, PA	8152257	Training	0	None to less	USGS Pennsylvania Water Science Center
USGS-01553005	Muncy Creek near Muncy, PA	8152317	Training	0	None to less	USGS Pennsylvania Water Science Center
USGS-01551500	WB Susquehanna River at Williamsport, PA	8152471	Training	1.2473e-05	None to less	USGS Pennsylvania Water Science Center
USGS-01550000	Lycoming Creek near Trout Run, PA	8152817	Training	0	None to less	USGS Pennsylvania Water Science Center
USGS-01550300	Hoagland Run near Quiggleville, PA	8152957	Training	0	None to less	USGS Pennsylvania Water Science Center
USGS-01553850	Chillisquaque Creek near Potts Grove, PA	8153625	Training	1.38588e-05	None to less	USGS Pennsylvania Water Science Center
USGS-01553500	West Branch Susquehanna River at Lewisburg, PA	8153799	Training	1.52447e-05	None to less	USGS Pennsylvania Water Science Center
USGS-01610140	Sideling Hill Creek near Barnes Gap,PA	8430966	Training	1.52447e-05	None to less	USGS Pennsylvania Water Science Center
USGS-03011630	N Branch Sugar Run near Kinzua Heights, PA	8972118	Validation	0	None to less	USGS Pennsylvania Water Science Center
USGS-03007800	Allegheny River at Port Allegany, PA	8972788	Training	0	None to less	USGS Pennsylvania Water Science Center
USGS-03015500	Brokenstraw Creek at Youngsville, PA	8975634	Training	0	None to less	USGS Pennsylvania Water Science Center
USGS-03012600	Allegheny River at Warren, PA	8975694	Training	0	None to less	USGS Pennsylvania Water Science Center
USGS-03023330	French Creek near Meadville, PA	9052735	Training	1.66306e-05	None to less	USGS Pennsylvania Water Science Center
USGS-03025490	French Creek at Franklin, PA	9053513	Training	1.2473e-05	None to less	USGS Pennsylvania Water Science Center
USGS-03020449	West Branch Caldwell Creek near Grand Valley, PA	10219056	Training	0	None to less	USGS Pennsylvania Water Science Center
USGS-03017500	Tionesta Creek at Lynch, PA	10220060	Training	1.10871e-05	None to less	USGS Pennsylvania Water Science Center
USGS-03016000	Allegheny River at West Hickory, PA	10220190	Training	1.2473e-05	None to less	USGS Pennsylvania Water Science Center
USGS-03020398	Porcupine Creek near President, PA	10220848	Training	0	None to less	USGS Pennsylvania Water Science Center
USGS-03102500	Little Shenango River at Greenville, PA	12998878	Training	1.80165e-05	None to less	USGS Pennsylvania Water Science Center
USGS-04220350	Genesee River US Cryder Creek at Genesee, PA	15551341	Training	0	None to less	USGS Pennsylvania Water Science Center
DRBC-DRBC-SAN	Delaware River at Sandts Eddy, PA	2588431	Validation	0.000594267	Existent	Delaware River Basin Commission
DRBC-DRBC-YAR	Delaware River at Yardley, PA	2619258	Training	0.00075488	Existent	Delaware River Basin Commission
ROCK14.5	ROCK14.5	4709974	Training	0.000685212	Existent	Pennsylvania Department of Environmental Protection
Bald Eagle Creek Site 10 (1024 Fisher Farm)	Bald Eagle Creek Site 10 (1024 Fisher Farm)	8140016	Training	0.000963676	Existent	Sierra Club
BBWTP Effluent	BBWTP Effluent	8140104	Validation	5.296e-05	Existent	Sierra Club
Site #5 Spring Creek (Houserville Gage)	UAJA Effluent	8140280	Training	0.000133015	Existent	Sierra Club
USGS-01446400	Pequest River at Belvidere NJ	2587861	Training	0.000878878	Existent	USGS New Jersey Water Science Center
USGS-01462033	Delaware River trib 4 near Lambertville NJ	2590217	Training	5.26636e-05	Existent	USGS New Jersey Water Science Center
USGS-01442760	Dunnfield Creek at Dunnfield NJ	4154346	Training	0.000624472	Existent	USGS New Jersey Water Science Center
USGS-0146450240	Crosswicks Creek tributary 4 near Chesterfield NJ	4481055	Training	0.000556329	Existent	USGS New Jersey Water Science Center
USGS-01464527	Blacks C at Chesterfield NJ	4481155	Training	0.000706423	Existent	USGS New Jersey Water Science Center
USGS-01466900	Greenwood Branch at New Lisbon NJ	4491946	Training	3.18753e-05	Existent	USGS New Jersey Water Science Center
USGS-01411466	Indian B near Malaga NJ	9481742	Training	0.000866161	Existent	USGS New Jersey Water Science Center
USGS-01411444	West Creek near Leesburg NJ	9483472	Training	4.80217e-05	Existent	USGS New Jersey Water Science Center
USGS-01412800	Cohansey River at Seeley NJ	9484462	Training	0.000895956	Existent	USGS New Jersey Water Science Center
USGS-01411955	Gravelly Run at Laurel Lake NJ	9485604	Training	2.12836e-05	Existent	USGS New Jersey Water Science Center
USGS-01445160	Bear Brook at Dark Moon Road near Johnsonburg NJ	932040221	Training	0.000636054	Existent	USGS New Jersey Water Science Center
USGS-01444800	Delaware River near Richmond Pa (Belvidere NJ)	2588375	Training	0.000361379	Existent	USGS Pennsylvania Water Science Center
USGS-01536000	Lackawanna River at Old Forge, PA	2600273	Training	0.000509317	Existent	USGS Pennsylvania Water Science Center
USGS-01539450	Little Fishing Cr below outfall at Millville, PA	2602557	Training	0.000209081	Existent	USGS Pennsylvania Water Science Center
USGS-01538600	Nescopeck Creek at Nescopeck, PA	2602769	Training	0.000598019	Existent	USGS Pennsylvania Water Science Center
USGS-015400021	Fishing Creek nr Bloomsburg, PA	2604187	Training	0.000693691	Existent	USGS Pennsylvania Water Science Center
USGS-01540500	Susquehanna River at Danville, PA	2604975	Training	0.000458316	Existent	USGS Pennsylvania Water Science Center
USGS-01432119	Lackawaxen River at Mouth at Lackawaxen, PA	2741462	Training	0.00033647	Existent	USGS Pennsylvania Water Science Center
USGS-01431600	Wallenpaupack Creek at East Sterling, PA	2742874	Training	0.000401532	Existent	USGS Pennsylvania Water Science Center
USGS-03063000	Monongahela R L&D8 (Lower Pool) @ Point Marion, PA	3768822	Training	0.00068868	Existent	USGS Pennsylvania Water Science Center
USGS-03085000	Monongahela River at Braddock, PA	3785861	Training	0.00058709	Existent	USGS Pennsylvania Water Science Center
USGS-03075001	Monongahela River at North Charleroi, PA	3786009	Training	2.63318e-05	Existent	USGS Pennsylvania Water Science Center
USGS-03072000	Dunkard Creek at Shannopin, PA	3787957	Training	0.000472174	Existent	USGS Pennsylvania Water Science Center
USGS-03072655	Monongahela River near Masontown, PA	3788105	Training	0.000684196	Existent	USGS Pennsylvania Water Science Center
USGS-03072845	Tenmile Creek at LR 62012,PPA	3788379	Training	0.00050817	Existent	USGS Pennsylvania Water Science Center
USGS-03072700	Whiteley Creek at Kirby, PA	3789063	Training	3.6033e-05	Existent	USGS Pennsylvania Water Science Center
USGS-03073000	South Fork Tenmile Creek at Jefferson, PA	3789647	Training	0.000812971	Existent	USGS Pennsylvania Water Science Center
USGS-03083500	Youghiogheny River at Sutersville, PA	3806147	Training	0.000463859	Existent	USGS Pennsylvania Water Science Center
USGS-03109670	Ohio River at Mile 44.5 at Newell, WV	3821167	Training	0.000900794	Existent	USGS Pennsylvania Water Science Center
USGS-03086000	Ohio River at Sewickley, PA	3821223	Training	0.000963477	Existent	USGS Pennsylvania Water Science Center
USGS-01440650	Brodhead Creek near East Stroudsburg, PA	4153318	Training	0.000452772	Existent	USGS Pennsylvania Water Science Center
USGS-01447720	Tobyhanna Creek near Blakeslee, PA	4185779	Training	0.000495697	Existent	USGS Pennsylvania Water Science Center
USGS-01452040	Jordan Creek at mouth at Allentown, PA	4188007	Validation	0.00098013	Existent	USGS Pennsylvania Water Science Center
USGS-01531488	Sugar Creek near North Towanda, PA	4199074	Training	1.94024e-05	Existent	USGS Pennsylvania Water Science Center
USGS-01531500	Susquehanna River at Towanda, PA	4199356	Validation	0.000375237	Existent	USGS Pennsylvania Water Science Center
USGS-01534090	Susquehanna River at Falls, PA	4200472	Training	0.000373852	Existent	USGS Pennsylvania Water Science Center
USGS-01475850	Crum Creek near Newtown Square, PA	4494460	Training	0.000796839	Existent	USGS Pennsylvania Water Science Center
USGS-01553990	Susquehanna River above Dam at Sunbury, PA	4518742	Training	1.94024e-05	Existent	USGS Pennsylvania Water Science Center
USGS-01480653	East Branch Brandywine Creek at Glenmoore, PA	4648470	Training	0.000689907	Existent	USGS Pennsylvania Water Science Center
USGS-01480300	West Branch Brandywine Creek near Honey Brook, PA	4648694	Training	0.000761652	Existent	USGS Pennsylvania Water Science Center
USGS-01480870	East Branch Brandywine Creek below Downingtown, PA	4650548	Training	0.000959206	Existent	USGS Pennsylvania Water Science Center
USGS-01478120	East Branch White Clay Creek at Avondale, PA	4651038	Training	8.29179e-05	Existent	USGS Pennsylvania Water Science Center
USGS-01479800	East Branch Red Clay Creek near Five Points, PA	4651058	Training	0.000774748	Existent	USGS Pennsylvania Water Science Center
USGS-01479700	West Branch Red Clay Creek near Kennett Square, PA	4651080	Training	0.000817791	Existent	USGS Pennsylvania Water Science Center
USGS-01479820	Red Clay Creek near Kennett Square, PA	4651090	Training	0.000950535	Existent	USGS Pennsylvania Water Science Center
USGS-01478245	White Clay Creek near Strickersville, PA	4651254	Training	0.000513195	Existent	USGS Pennsylvania Water Science Center
USGS-01480629	Buck Run at Doe Run, PA	4651854	Training	0.000502022	Existent	USGS Pennsylvania Water Science Center
USGS-01478230	Middle Branch White Clay Creek near Avondale, PA	4651886	Training	0.000316868	Existent	USGS Pennsylvania Water Science Center
USGS-01481000	Brandywine Creek at Chadds Ford, PA	4652046	Training	0.000980172	Existent	USGS Pennsylvania Water Science Center
USGS-01562000	Raystown Branch Juniata River at Saxton, PA	4690429	Training	0.000361379	Existent	USGS Pennsylvania Water Science Center
USGS-01571505	Yellow Breeches Creek at New Cumberland, PA	4709474	Training	0.000657696	Existent	USGS Pennsylvania Water Science Center
USGS-01573710	Conewago Creek near Falmouth, PA	4709644	Training	2.51146e-05	Existent	USGS Pennsylvania Water Science Center
USGS-01573695	Conewago Creek near Bellaire, PA	4709872	Training	0.000384702	Existent	USGS Pennsylvania Water Science Center
USGS-01570500	Susquehanna River at Harrisburg, PA	4710000	Training	0.000454158	Existent	USGS Pennsylvania Water Science Center
USGS-01575900	Chiques Creek near Marietta, PA	4721493	Training	0.000898355	Existent	USGS Pennsylvania Water Science Center
USGS-01574000	West Conewago Creek near Manchester, PA	4722109	Training	0.000804746	Existent	USGS Pennsylvania Water Science Center
USGS-01576003	Susquehanna River at Columbia, PA	4722265	Training	0.000826792	Existent	USGS Pennsylvania Water Science Center
USGS-01578347	EB Octoraro Creek near Steelville, PA	4723739	Training	0.000344301	Existent	USGS Pennsylvania Water Science Center
USGS-015765195	Big Spring Run near Mylin Corners, PA	4724385	Training	0.000506468	Existent	USGS Pennsylvania Water Science Center
USGS-01576787	Pequea Creek at Martic Forge, PA	4724801	Training	0.000419548	Existent	USGS Pennsylvania Water Science Center
USGS-01577500	Muddy Creek at Castle Fin, PA	4726191	Training	2.16103e-05	Existent	USGS Pennsylvania Water Science Center
USGS-01578475	Octoraro Creek near Richardsmere, MD	4726273	Training	0.000425178	Existent	USGS Pennsylvania Water Science Center
USGS-03044000	Conemaugh River at Tunnelton, PA	4754924	Validation	0.000632629	Existent	USGS Pennsylvania Water Science Center
USGS-01494990	Big Elk Creek near Lewisville, PA	4763058	Validation	3.51425e-05	Existent	USGS Pennsylvania Water Science Center
USGS-01494953	Big Elk Creek at Maple Grove, PA	4763608	Training	2.92722e-05	Existent	USGS Pennsylvania Water Science Center
USGS-01470500	Schuylkill River at Berne, PA	4779167	Training	0.000837509	Existent	USGS Pennsylvania Water Science Center
USGS-01471805	Pine Creek at Lobachsville, PA	4780673	Training	0.000457696	Existent	USGS Pennsylvania Water Science Center
USGS-01472080	Pigeon Creek near Slonaker, PA	4781431	Training	0.000590031	Existent	USGS Pennsylvania Water Science Center
USGS-01472190	Pickering Creek near Phoenixville, PA	4781795	Validation	0.000501041	Existent	USGS Pennsylvania Water Science Center
USGS-01472157	French Creek near Phoenixville, PA	4782153	Training	0.000345687	Existent	USGS Pennsylvania Water Science Center
USGS-01548085	Bald Eagle Creek at Castanea, PA	8139706	Training	0.00074216	Existent	USGS Pennsylvania Water Science Center
USGS-01547400	Bald Eagle Creek near Milesburg, PA	8141516	Training	0.000794839	Existent	USGS Pennsylvania Water Science Center
USGS-01549760	WB Susquehanna River at Jersey Shore, PA	8153511	Training	0.000361379	Existent	USGS Pennsylvania Water Science Center
USGS-030109570	Tunungwant Creek below outfall at Bradford, PA	8970998	Training	0.000842408	Existent	USGS Pennsylvania Water Science Center
USGS-03010958	Tunungwant Creek at Bradford, PA.	8971114	Training	0.000792104	Existent	USGS Pennsylvania Water Science Center
USGS-04213152	Walnut Creek Upstream Pool, near Erie, PA	9840538	Training	0.000424201	Existent	USGS Pennsylvania Water Science Center
USGS-04212945	Conneaut Creek at Cherry Hill, PA	9841752	Training	1.94024e-05	Existent	USGS Pennsylvania Water Science Center
USGS-03020500	Oil Creek at Rouseville, PA	10222374	Training	0.000361379	Existent	USGS Pennsylvania Water Science Center
USGS-03106500	Slippery Rock Creek at Wurtemburg, PA	10925875	Validation	0.000340628	Existent	USGS Pennsylvania Water Science Center
USGS-03049652	Allegheny River at Hulton Bridge at Oakmont, PA	11050052	Validation	0.000556401	Existent	USGS Pennsylvania Water Science Center
USGS-03101500	Shenango River at Pymatuning Dam, PA	12997122	Training	2.5768e-05	Existent	USGS Pennsylvania Water Science Center
USGS-03103500	Shenango River at Sharpsville, PA	12999322	Training	0.000554689	Existent	USGS Pennsylvania Water Science Center
USGS-03104500	Shenango River at New Castle, PA	12999814	Training	0.000923774	Existent	USGS Pennsylvania Water Science Center
USGS-03015000	Conewango Creek at Russell, PA	15445645	Training	3.40833e-05	Existent	USGS Pennsylvania Water Science Center
USGS-03111585	Enlow Fork near West Finley, PA	19453759	Training	1.94024e-05	Existent	USGS Pennsylvania Water Science Center
USGS-03111687	N Fk Dunkard Fk US Ryerson St Res nr Bristonia, PA	19454249	Training	2.49459e-05	Existent	USGS Pennsylvania Water Science Center
USGS-03036000	Mahoning Creek at Mahoning Creek Dam, PA	166808422	Training	2.868e-05	Existent	USGS Pennsylvania Water Science Center
DRBC-LHR	Lehigh River at Glendon, PA	4188251	Training	0.00123548	Greater	Delaware River Basin Commission
Site #6 Spring Creek (Rock Road)	State College Airport Stormwater	8140246	Training	0.0129201	Greater	Sierra Club
State College Airport Stormwater (Big Hollow)	State College Airport Stormwater (Big Hollow)	8140260	Validation	0.00244934	Greater	Sierra Club
USGS-01443500	Paulins Kill at Blairstown NJ	2586771	Training	0.00309074	Greater	USGS New Jersey Water Science Center
USGS-01458570	Nishisakawick Creek near Frenchtown NJ	2588141	Training	0.00198117	Greater	USGS New Jersey Water Science Center
USGS-01457400	Musconetcong River at Riegelsville NJ	2588261	Training	0.00618351	Greater	USGS New Jersey Water Science Center
USGS-01463850	Miry Run at Route 533 at Mercerville NJ	2589823	Training	0.00290926	Greater	USGS New Jersey Water Science Center
USGS-01460870	Lockatong Creek at Kingwood NJ	2591115	Training	0.0025248	Greater	USGS New Jersey Water Science Center
USGS-01439805	Big Flat Brook trib 2 at Tuttles Corner NJ	4151022	Training	0.00106616	Greater	USGS New Jersey Water Science Center
USGS-01464515	Doctors Creek at Allentown NJ	4480899	Validation	0.00159015	Greater	USGS New Jersey Water Science Center
USGS-01464424	Deep Run trib near Jacobstown NJ	4481221	Training	0.00140666	Greater	USGS New Jersey Water Science Center
USGS-0146700510	North Br Rancocas Ck below Mill Dam at Mt Holly NJ	4491878	Training	0.0194086	Greater	USGS New Jersey Water Science Center
USGS-01465893	Little Creek at Chairville NJ	4492038	Training	0.00178256	Greater	USGS New Jersey Water Science Center
USGS-01382320	Pequannock R below Clinton Bk nr Newfoundland NJ	6245966	Training	0.00152394	Greater	USGS New Jersey Water Science Center
USGS-01378400	Dwars Kill at Anderson Ave at Alpine NJ	6247900	Training	0.00177289	Greater	USGS New Jersey Water Science Center
USGS-01377850	Pascack Brook at Brookside Ave at Rivervale NJ	6249408	Training	0.00419503	Greater	USGS New Jersey Water Science Center
USGS-01388720	Beaver Dam Brook at Ryerson Rd at Lincoln Park NJ	6249662	Training	0.00408733	Greater	USGS New Jersey Water Science Center
USGS-01381800	Whippany River near Pine Brook NJ	6249998	Training	0.00703979	Greater	USGS New Jersey Water Science Center
USGS-01379200	Dead River near Millington NJ	6250428	Training	0.00318559	Greater	USGS New Jersey Water Science Center
USGS-01380100	Beaver Brook at Rockaway NJ	6250652	Training	0.00276564	Greater	USGS New Jersey Water Science Center
USGS-01391500	Saddle River at Lodi NJ	6250666	Training	0.00889565	Greater	USGS New Jersey Water Science Center
USGS-01389500	Passaic River at Little Falls NJ	6250676	Training	0.00463414	Greater	USGS New Jersey Water Science Center
USGS-01389710	Slippery Rock Bk at Barbour P at Woodland Park NJ	6251078	Training	0.00312837	Greater	USGS New Jersey Water Science Center
USGS-01395000	Rahway River at Rahway NJ	6261548	Training	0.00477984	Greater	USGS New Jersey Water Science Center
USGS-01407760	Jumping Brook near Neptune City NJ	6262926	Training	0.00240952	Greater	USGS New Jersey Water Science Center
USGS-01411035	Hospitality Branch at Blue Bell Road near Cecil NJ	9433599	Training	0.00176534	Greater	USGS New Jersey Water Science Center
USGS-01411110	Great Egg Harbor River at Weymouth NJ	9434111	Validation	0.00128793	Greater	USGS New Jersey Water Science Center
USGS-01411196	Babcock Creek near Mays Landing NJ	9436617	Training	0.00116753	Greater	USGS New Jersey Water Science Center
USGS-01408009	Mingamahone Bk near Earle NJ	9441123	Training	0.00100387	Greater	USGS New Jersey Water Science Center
USGS-01408000	Manasquan River at Squankum NJ	9442083	Training	0.00223639	Greater	USGS New Jersey Water Science Center
USGS-01408100	North Branch Metedeconk River at Lakewood NJ	9442119	Training	0.00224236	Greater	USGS New Jersey Water Science Center
USGS-01409470	Batsto River at Quaker Bridge NJ	9447041	Training	0.00172207	Greater	USGS New Jersey Water Science Center
USGS-01409396	Mullica River Trib near Indian Mills NJ	9454149	Training	0.00196367	Greater	USGS New Jersey Water Science Center
USGS-01409416	Hammonton Creek at Wescoatville NJ	9454617	Training	0.00130201	Greater	USGS New Jersey Water Science Center
USGS-01411493	Long Branch near Newfield NJ	9479156	Training	0.00281966	Greater	USGS New Jersey Water Science Center
USGS-01411456	Little Ease Run near Clayton NJ	9481686	Training	0.00451672	Greater	USGS New Jersey Water Science Center
USGS-0141145260	Reed Branch near Franklinville NJ	9481698	Training	0.00330876	Greater	USGS New Jersey Water Science Center
USGS-01482500	Salem River at Woodstown NJ	9481992	Training	0.00356776	Greater	USGS New Jersey Water Science Center
USGS-01412000	Menantico Creek near Millville NJ	9483432	Training	0.00227978	Greater	USGS New Jersey Water Science Center
USGS-01411500	Maurice River at Norma NJ	9485398	Training	0.00180635	Greater	USGS New Jersey Water Science Center
USGS-01396660	Mulhockaway Creek at Van Syckel NJ	9512952	Training	0.00135334	Greater	USGS New Jersey Water Science Center
USGS-01399780	Lamington River at Burnt Mills NJ	9513022	Training	0.00176541	Greater	USGS New Jersey Water Science Center
USGS-01398102	South Branch Raritan River at South Branch NJ	9513394	Training	0.00234318	Greater	USGS New Jersey Water Science Center
USGS-01397000	South Branch Raritan River at Stanton NJ	9513836	Training	0.00111324	Greater	USGS New Jersey Water Science Center
USGS-01400000	North Branch Raritan River near Raritan NJ	9513840	Validation	0.00253232	Greater	USGS New Jersey Water Science Center
USGS-01400860	Stony Brook trib 3 at Rileyville NJ	9514920	Training	0.00120465	Greater	USGS New Jersey Water Science Center
USGS-01405340	Manalapan Brook at Federal Road near Manalapan NJ	9515204	Training	0.00333828	Greater	USGS New Jersey Water Science Center
USGS-01398000	Neshanic River at Reaville NJ	9515526	Training	0.00424772	Greater	USGS New Jersey Water Science Center
USGS-01400640	Millstone River near Grovers Mill NJ	9515628	Training	0.00243911	Greater	USGS New Jersey Water Science Center
USGS-030750830	Piney Fork below outfall at South Park Twp, PA	3785331	Training	0.00365267	Greater	USGS Pennsylvania Water Science Center
USGS-03075070	Monongahela River at Elizabeth, PA	3785895	Training	0.0010002	Greater	USGS Pennsylvania Water Science Center
USGS-03108000	Raccoon Creek at Moffatts Mill, PA	3820883	Training	0.00237944	Greater	USGS Pennsylvania Water Science Center
USGS-01442500	Brodhead Creek at Minisink Hills, PA	4154488	Training	0.00163324	Greater	USGS Pennsylvania Water Science Center
USGS-01450600	Aquashicola Cr at Palmerton, PA	4187957	Training	0.00122694	Greater	USGS Pennsylvania Water Science Center
USGS-01465500	Neshaminy Creek near Langhorne, PA	4480911	Training	0.00944397	Greater	USGS Pennsylvania Water Science Center
USGS-01464915	L Neshaminy Cr at Bristol Rd at Hartsville, PA	4482883	Training	0.0155465	Greater	USGS Pennsylvania Water Science Center
USGS-01464905	L Neshaminy Creek at Neshaminy, PA	4482885	Training	0.0255987	Greater	USGS Pennsylvania Water Science Center
USGS-01464800	Little Neshaminy Creek at Neshaminy, PA	4482889	Training	0.00196643	Greater	USGS Pennsylvania Water Science Center
USGS-01464900	Park Creek near Warrington, PA	4482891	Validation	0.0304134	Greater	USGS Pennsylvania Water Science Center
USGS-01464899	Park Cr (SW-19) at Countyline Rd at Warminster, PA	4482903	Training	0.0340332	Greater	USGS Pennsylvania Water Science Center
USGS-01464894	Park Cr (SW-16) bl Keith Vly Rd at Warminster, PA	4482913	Training	0.0247589	Greater	USGS Pennsylvania Water Science Center
USGS-01464881	Park Creek near Warminster, PA	4482925	Training	0.00267938	Greater	USGS Pennsylvania Water Science Center
USGS-401627075053201	Neshaminy Creek nr Valley Rd, at Warwick Twp, PA	4482997	Training	0.00547084	Greater	USGS Pennsylvania Water Science Center
USGS-01464984	Little Neshaminy Creek at Jacksonville, PA	4483015	Training	0.0184181	Greater	USGS Pennsylvania Water Science Center
USGS-01476450	Ridley Creek at Rt 3 near Willistown, PA	4494488	Training	0.00105063	Greater	USGS Pennsylvania Water Science Center
USGS-01476835	East Branch Chester Creek at Westtown, PA	4494580	Training	0.00129709	Greater	USGS Pennsylvania Water Science Center
USGS-01480617	West Branch Brandywine Creek at Modena, PA	4650580	Training	0.00130318	Greater	USGS Pennsylvania Water Science Center
USGS-01558000	Little Juniata River at Spruce Creek, PA	4682638	Training	0.00146008	Greater	USGS Pennsylvania Water Science Center
USGS-01556009	Frankstown Br Juniata R at RR at Williamsburg, PA	4683708	Training	0.00196635	Greater	USGS Pennsylvania Water Science Center
USGS-01555859	Beaverdam Br Juniata River near Hollidaysburg, PA	4683892	Training	0.00109396	Greater	USGS Pennsylvania Water Science Center
USGS-01573160	Quittapahilla Creek near Bellegrove, PA	4709060	Training	0.00200251	Greater	USGS Pennsylvania Water Science Center
USGS-01571005	Paxton Creek near Glenwood, PA	4709222	Training	0.00152116	Greater	USGS Pennsylvania Water Science Center
USGS-01573560	Swatara Creek near Hershey, PA	4709260	Training	0.00113236	Greater	USGS Pennsylvania Water Science Center
USGS-01570000	Conodoguinet Creek near Hogestown, PA	4712048	Training	0.00408029	Greater	USGS Pennsylvania Water Science Center
USGS-01575598	Codorus Creek near Saginaw, PA	4721533	Training	0.00238696	Greater	USGS Pennsylvania Water Science Center
USGS-01576754	Conestoga River at Conestoga, PA	4724553	Training	0.00151581	Greater	USGS Pennsylvania Water Science Center
USGS-01473030	Perkiomen Creek at Arcola near Collegeville, PA	4781635	Training	0.0014865	Greater	USGS Pennsylvania Water Science Center
USGS-01473900	Wissahickon Creek at Fort Washington, PA	4781731	Validation	0.00310908	Greater	USGS Pennsylvania Water Science Center
USGS-01473169	Valley Creek at PA Turnpike Br near Valley Forge	4781877	Training	0.00363901	Greater	USGS Pennsylvania Water Science Center
USGS-01471000	Tulpehocken Creek near Reading, PA	4782017	Training	0.00108284	Greater	USGS Pennsylvania Water Science Center
USGS-01473170	Valley Creek at Wilson Road near Valley Forge, PA	4782171	Training	0.00424239	Greater	USGS Pennsylvania Water Science Center
USGS-01474000	Wissahickon Creek at Mouth, Philadelphia, PA	4782187	Training	0.00517666	Greater	USGS Pennsylvania Water Science Center
USGS-01472000	Schuylkill River at Pottstown, PA	4782441	Training	0.00176532	Greater	USGS Pennsylvania Water Science Center
USGS-01546500	Spring Creek near Axemann, PA	8140160	Validation	0.00107984	Greater	USGS Pennsylvania Water Science Center
USGS-03010500	Allegheny River at Eldred, PA	8974256	Training	0.00124541	Greater	USGS Pennsylvania Water Science Center
USGS-03026175	Allegheny River at Kennerdell, PA	10222268	Training	0.00393366	Greater	USGS Pennsylvania Water Science Center
USGS-03105810	Connoquenessing Creek at Renfrew, PA	10925137	Training	0.00156671	Greater	USGS Pennsylvania Water Science Center
USGS-03106000	Connoquenessing Creek near Zelienople, PA	10926401	Training	0.00216046	Greater	USGS Pennsylvania Water Science Center
USGS-03099550	Mahoning River above outfall near Hillsville, PA	13153963	Validation	0.00252419	Greater	USGS Pennsylvania Water Science Center
USGS-03099600	WQN0915	13153971	Training	0.00191572	Greater	USGS Pennsylvania Water Science Center
USGS-031076130	Brady Run below outfall nr Fallston, PA	19464152	Training	0.00134763	Greater	USGS Pennsylvania Water Science Center
USGS-03107500	Beaver River at Beaver Falls, PA	19464254	Validation	0.00122032	Greater	USGS Pennsylvania Water Science Center
USGS-03105500	Beaver River at Wampum, PA	19464300	Training	0.00207591	Greater	USGS Pennsylvania Water Science Center
#Table S5: training and validation site-specific EAR categories included in the machine learning models [NHD comid; National Hydrography Dataset stream reach common identifiers are from McKay et al. (2012). USGS Site IDs are from the U.S. Geological Survey National Water Information System (U.S. Geological Survey, 2024)]

## Sheet: Table_S6_Model_Metrics
Model	Mean	Standard Deviation	Min	25th Percentile	Median	75th Percentile	Max
	Accuracy
CNN	77.57	5.88	75	75	78.57	82.14	89.29
Logistic Regression	64.14	7.82	57.14	57.14	64.29	71.43	82.14
Support Vector Machine	63.71	7.04	57.14	57.14	64.29	71.43	75
Gradient Boosting	65.14	9.46	57.14	57.14	64.29	75	82.14
Random Forest	68.71	8.2	64.29	64.29	67.86	75	85.71
	Precision
CNN	78.92	5.91	75.93	75.31	79.25	85.78	90.83
Logistic Regression	66.02	7.44	58.23	58.23	66.82	72.71	78.57
Support Vector Machine	64.03	7.8	55.56	57.14	64.29	71.43	75
Gradient Boosting	66.74	9.67	58.23	58.23	66.76	76.19	85.88
Random Forest	70.1	8.18	61.67	61.67	70.1	77.92	85.88
	Recall
CNN	77.57	5.88	75	75	78.57	82.14	89.29
Logistic Regression	64.14	7.82	57.14	57.14	64.29	71.43	82.14
Support Vector Machine	63.71	7.04	57.14	57.14	64.29	71.43	75
Gradient Boosting	65.14	9.46	57.14	57.14	64.29	75	82.14
Random Forest	68.71	8.2	64.29	64.29	67.86	75	85.71
	F1
CNN	77.13	5.92	73.33	74.42	78.75	82.19	88.63
Logistic Regression	63.92	7.71	56.34	56.34	63.49	70.99	81.95
Support Vector Machine	62.99	7.6	54.73	55.73	63.1	70.11	74.07
Gradient Boosting	65.04	9.68	56.58	56.58	63.96	75.27	85.15
Random Forest	68.57	8.14	60.68	60.68	67.88	76.19	85.15
	AUC ROC*
CNN	83.8
Logistic Regression	81.67
Support Vector Machine	83.09
Gradient Boosting	83.47
Random Forest	85.83
*To create a comprehensive AUC-ROC summary, including statistics such as the mean, median, standard deviation, minimum, and maximum values, we would typically need multiple AUC-ROC scores from different iterations or cross-validation folds for each model. With only a single AUC-ROC score per model, we lack the data points required to compute these statistical metrics.
#Table S6: PFAS bioeffect potential machine learning model metric summaries over 25 iterations of training and validation

[truncated: 4 more sheets: Table_S7_PFAS_Full_Names, Table_S8_Bioassay_EARs, Table_S9_CNN_Predictions, Table_S10_Important_Predictors]
